# Supplementary material for: Early-life gut dysbiosis linked to juvenile mortality in ostriches
Source: Microbiome. 2020 Oct 12;8:147. doi: 10.1186/s40168-020-00925-7 (PMC7552511; doi:10.1186/s40168-020-00925-7)
Supplement: Supplementary file 4 — Additional file 3. Supplementary Table S2. Significant differentially abundant OTUs in the caecum. [file 40168_2020_925_MOESM3_ESM.tsv]

# Supplementary Table S2 - Significant differentially abundant OTUs in the cecum
OTU	baseMean	log2FoldChange	lfcSE	stat	pvalue	padj	mean_control	mean_disease	Kingdom	Phylum	Class	Order	Family	Genus	Species
TGGGGAATATTGCACAATGGGGGAAACCCTGATGCAGCAACGCCGCGTGAGTGATGACGGCCTTCGGGTTGTAAAGCTCTGTCTTTGGGGACGATAATGACGGTACCCAAGGAGGAAGCCACGGCTAACTACGTGCCAGCAGCCGCGGTAATACGTAGGTGGCAAGCGTTGTCCGGATTTACTGGGCGTAAAGGGAGCGTAGGCGGATTTTTAAGTGGGA	3.371125288	-30	1.89182221	-15.85772693	1.24E-56	1.22E-53	0	1.461905071	Bacteria	Firmicutes	Clostridia	Clostridiales	Clostridiaceae	NA	NA
TGGGGAATATTGCACAATGGGGGAAACCCTGATGCAGCAACGCCGCGTGAGTGATGACGGCCTTCGGGTTGTAAAGCTCTGTCTTCAGGGACGATAATGACGGTACCTGAGGAGGAAGCCACGGCTAACTACGTGCCAGCAGCCGCGGTAATACGTAGGTGGCGAGCGTTATCCGGATTTACTGGGCGTAAAGGATGCGTAGGTGGAATTTTAAGTGGGA	4.773164343	-30	2.040409376	-14.70293185	6.17E-49	3.02E-46	0	23.41903668	Bacteria	Firmicutes	Clostridia	Clostridiales	Clostridiaceae	Clostridium	NA
TGAGGAATATTGGTCAATGGGCGTAAGCCTGAACCAGCCAAGTAGCGTGAAGGATGAAGGCTCTCTGGGTCGTAAACTTCTTTTATAAAGGAATAAAGTGGTCTACGTGTAGACTTTTGTATGTACTTTATGAATAAGCATCGGCTAACTCCGTGCCAGCAGCCGCGGTAATACGGAGGATGCGAGCGTTATCCGGATTTATTGGGTTTAAAGGGAGCGT	21.05324947	-16.91229352	1.162722139	-14.54543004	6.24E-48	2.04E-45	6.920433085	50.58558559	Bacteria	Bacteroidetes	Bacteroidia	Bacteroidales	Bacteroidaceae	Bacteroides	NA
TGGGGAATATTGCACAATGGGCGAAAGCCTGATGCAGCGACGCCGCGTGAGTGAAGAAGTATTTCGGTATGTAAAGCTCTATCAGCAGGGAAGAAAATGACGGTACCTGACTAAGAAGCCCCGGCTAACTACGTGCCAGCAGCCGCGGTAATACGTAGGGGGCAAGCGTTATCCGGATTTACTGGGTGTAAAGGGAGCGTAGACGGCGAAGCAAGTCTGA	3.094712981	-30	2.259191211	-13.27908849	3.06E-40	7.49E-38	0	1.229551258	Bacteria	Firmicutes	Clostridia	Clostridiales	Lachnospiraceae	NA	NA
TGGGGGATATTGCACAATGGGGGGAACCCTGATGCAGCAACGCCGCGTGAGGGAAGAAGGTTTTCGGATTGTAAACCTCTGTCCAAAGGGAAGAAAAAGATGACGGTACCTTTGGAGGAAGCTCCGGCTAACTACGTGCCAGCAGCCGCGGTAATACGTAGGGAGCGAGCGTTGTCCGGAATTACTGGGTGTAAAGGGTGCGTAGGCGGCCCGGCAAGTC	0.628621446	-30	2.511701675	-11.94409364	6.97E-33	1.36E-30	0	1.462396886	Bacteria	Firmicutes	Clostridia	Clostridiales	Ruminococcaceae	Ruminococcus	NA
TGGGGAATATTGCACAATGGGGGAAACCCTGATGCAGCAACGCCGCGTGAGTGATGACGGCCTTCGGGTTGTAAAACTCTGTCTTTGGGGACGATAATGACGGTACCCAAGGAGGAAGCCACGGCTAACTACGTGCCAGCAGCCGCGGTAATACGTAGGTGGCAAGCGTTGTCCGGATTTACTGGGCGTAAAGGGAGCGTAGGTGGATATTTAAGTGGGA	37.84375989	-12.75970045	1.348459486	-9.462427741	3.01E-21	4.91E-19	0.034003006	6.23538179	Bacteria	Firmicutes	Clostridia	Clostridiales	Clostridiaceae	Clostridium	NA
TGGGGAATATTGGGCAATGGGCGCAAGCCTGACCCAGCAACGCCGCGTGAGGGAAGAAGGTCTTCGGATTGTAAACCTCTGTCCTTGGTGACGAAGGAAGTGACGGTAGCCAAGGAGGAAGCCCCGGCTAACTACGTGCCAGCAGCCGCGGTAATACGTAGGGGGCGAGCGTTGTCCGGAATTACTGGGCGTAAAGGGTGCGTAGGCGGTACTTTAAGTT	0.426537902	-30	3.326940094	-9.017294918	1.93E-19	2.70E-17	0	0.160143735	Bacteria	Firmicutes	Clostridia	Clostridiales	Christensenellaceae	NA	NA
TGAGGAATATTGGACAATGGGTGGAAACCTGATCCAGCCATGCCGCGTGCAGGAAGACTGCCCTATGGGTTGTAAACTGCTTTTGTATGGGAGCAATAAGCTCTACGAGTAGGGTGATGAGAGTACCATACGAATAAGCATCGGCTAACTCCGTGCCAGCAGCCGCGGTAATACGGAGGATGCGAGCGTTATCCGGATTTATTGGGTTTAAAGGGTGCGT	198.6305494	-5.274205703	0.622517533	-8.472380967	2.40E-17	2.94E-15	16.37923641	401.188886	Bacteria	Bacteroidetes	Bacteroidia	Bacteroidales	NA	NA	NA
TGGGGAATATTGCACAATGGGCGAAAGCCTGATGCAGCGACGCCGCGTGAGCGAAGAAGTATTTCGGTATGTAAAGCTCTATCAGCAGGGAAGATAATGACGGTACCTGACTAAGAAGCACCGGCTAAATACGTGCCAGCAGCCGCGGTAATACGTATGGTGCAAGCGTTATCCGGATTTACTGGGTGTAAAGGGAGCGCAGGCGGTACGGCAAGTCTGA	12.19582874	9.708504291	1.15767438	8.386213308	5.02E-17	5.46E-15	54.64355473	0.10741722	Bacteria	Firmicutes	Clostridia	Clostridiales	Lachnospiraceae	NA	NA
TGGGGAATATTGCACAATGGGCGAAAGCCTGATGCAGCGACGCCGCGTGAGTGAAGAAGTATTTCGGTATGTAAAGCTCTATCAGCAGGGAAGATAATGACGGTACCTGACTAAGAAGCCCCGGCTAACTACGTGCCAGCAGCCGCGGTAATACGTAGGGGGCAAGCGTTATCCGGATTTACTGGGTGTAAAGGGAGCGTAGACGGCATGGCAAGTCTGA	0.272277494	-27.31650089	3.497680231	-7.809890867	5.72E-15	5.60E-13	0	0.141987211	Bacteria	Firmicutes	Clostridia	Clostridiales	Lachnospiraceae	NA	NA
TGGGGAATATTGCACAATGGGGGAAACCCTGATGCAGCAACGCCGCGTGAGTGATGACGGTCTTCGGATTGTAAAGCTCTGTCTTTAGGGACGATAATGACGGTACCTAAGGAGGAAGCCACGGCTAACTACGTGCCAGCAGCCGCGGTAATACGTAGGTGGCAAGCGTTGTCCGGATTTACTGGGCGTAAAGGGAGCGTAGGTGGATATTTAAGTGGGA	80.55505941	-8.481497996	1.098565165	-7.720523342	1.16E-14	1.03E-12	0.177992864	10.79928559	Bacteria	Firmicutes	Clostridia	Clostridiales	Clostridiaceae	Clostridium	NA
TGGGGGATATTGCACAATGGGGGAAACCCTGATGCAGCAACGCCGCGTGTGGGAAGAAGGTTTTCGGATTGTAAACCACTGTTCTTGGTGAAGATAATGACGGTAACCAAGGAGAAAGCTCCGGCTAACTACGTGCCAGCAGCCGCGGTAATACGTAGGGAGCAAGCGTTGTCCGGATTTACTGGGTGTAAAGGGTGCGTAGGCGGCTAGGCAAGTCAGA	1.873899105	-6.934576912	0.975234233	-7.110678315	1.15E-12	9.42E-11	0.167070126	6.109143206	Bacteria	Firmicutes	Clostridia	Clostridiales	Ruminococcaceae	Ruminococcus	NA
TGAGGAATATTGGTCAATGGGCGAAAGCCTGAACCAGCCAAGTCGCGTGAAAGAAGAAGGCCCTACGGGTCGTAAATTTCTTTTGGACGGGAGTAAAAAGGGAGATGTATCTCCCCTTGCAAGTACCGTCAGAATCAGCATCGGCTAACTCCGTGCCAGCAGCCGCGGTAATACGGAGGATGCAAGCGTTATCCGGATTTATTGGGTTTAAAGGGTGCGT	7.034044166	-7.94023843	1.126139299	-7.05084925	1.78E-12	1.34E-10	0.302877458	21.75916057	Bacteria	Bacteroidetes	Bacteroidia	Bacteroidales	Porphyromonadaceae	Dysgonomonas	NA
TGGGGAATATTGCGCAATGGGCGAAAGCCTGACGCAGCGACGCCGCGTGAGGGATGAAGGTTCTCGGATCGTAAACCTCTGTCAGGGGGGAAGAAACCCCCTCGTGTGAATAATGCGAGGGCTTGACGGTACCCCCAAAGGAAGCACCGGCTAACTCCGTGCCAGCAGCCGCGGTAATACGGAGGGTGCAAGCGTTAATCGGAATCACTGGGCGTAAAGC	3.20991933	-5.798566591	0.833817842	-6.954236642	3.54E-12	2.48E-10	0.790811921	7.26390047	Bacteria	Proteobacteria	Deltaproteobacteria	Desulfovibrionales	Desulfovibrionaceae	Bilophila	NA
TGGGGAATATTGCGCAATGGGGGCAACCCTGACGCAGCAACGCCGCGTGTAGGAAGAAGGTCTTCGGATTGTAAACTACTGTCGCAAGGGAAGAAGACAATGACGGTACCTTGTGAGAAAGTCACGGCTAACTACGTGCCAGCAGCCGCGGTAATACGTAGGTGACAAGCGTTGTCCGGATTTACTGGGTGTAAAGGGCGCGTAGGCGGGATAGCAAGTC	3.780567833	7.40990583	1.084835678	6.830440758	8.47E-12	5.53E-10	21.28823271	0.537466728	Bacteria	Firmicutes	Clostridia	Clostridiales	Clostridiaceae	Clostridium	NA
TAGGGAATATTGGGCAATGGGCGCAAGCCTGACCCAGCAACGCCGCGTGAGGGAAGAAGGTTTTCGGATTGTAAACCTCTGTCCTATGTGACGAAGGAAGTGACGGTAGCATAGGAGGAAGCCCCGGCTAACTACGTGCCAGCAGCCGCGGTAATACGTAGGGGGCGAGCGTTGTCCGGAATTACTGGGCGTAAAGGGTGCGTAGGCGGTTTGGTAAGTT	2.322595998	-11.45270183	1.683866777	-6.801429889	1.04E-11	6.34E-10	0.033899682	7.480223069	Bacteria	Firmicutes	Clostridia	Clostridiales	NA	NA	NA
TGGGGAATATTGCACAATGGGCGAAAGCCTGATGCAGCAACGCCGCGTGAAGGAAGAAGGTCTTCGGATCGTAAACTTCTGTCCTTGGGGAAGATAATGACGGTACCCTTGGAGGAAGCCCCGGCTAACTACGTGCCAGCAGCCGCGGTAATACGTAGGGGGCAAGCGTTATCCGGAATTATTGGGCGTAAAGAGTGCGTAGGTGGTAACCTAAGCAGGG	5.032413023	-8.560156677	1.273560694	-6.721435983	1.80E-11	1.04E-09	0.013436666	14.76552351	Bacteria	Firmicutes	Clostridia	Clostridiales	Clostridiaceae	NA	NA
TGGGGAATATTGGACAATGGGGGCAACCCTGATCCAGCGACGCCGCGTGAGTGAAGAAGTATTTCGGTATGTAAAGCTCTATCAGCAGGGACGATAATGACGGTACCTGACTAAGAAGCCCCGGCTAACTACGTGCCAGCAGCCGCGGTAATACGTAGGGGGCAAGCGTTATCCGGATTTACTGGGTGTAAAGGGAGTGTAGGTGGTTATGCAAGTCAGA	12.68092929	7.720654795	1.157739281	6.668733561	2.58E-11	1.40E-09	52.87993801	1.147384781	Bacteria	Firmicutes	Clostridia	Clostridiales	NA	NA	NA
TGGGGAATATTGCACAATGGGGGAAACCCTGATGCAGCAACGCCGCGTGAGTGATGAAGGTTTTCGGATCGTAAAGCTCTGTCTTTGGGGAAGATAATGACGGTACCCAAGGAGGAAGCCACGGCTAACTACGTGCCAGCAGCCGCGGTAATACGTAGGTGGCGAGCGTTATCCGGATTTACTGGGCGTAAAGGGAGCGTAGGCGGATGATTAAGTGGGA	89.44389022	-7.809108675	1.201014548	-6.502093327	7.92E-11	4.08E-09	2.840647415	35.37818281	Bacteria	Firmicutes	Clostridia	Clostridiales	Clostridiaceae	NA	NA
TGGGGAATATTGCACAATGGGGGAAACCCTGATGCAGCGACGCCGCGTGGAGGAAGAAGGTCTTCGGATTGTAAACTCCTGTCCCAGGGGACGATAATGACGGTACCCTGGGAGGAAGCACCGGCTAACTACGTGCCAGCAGCCGCGGTAAAACGTAGGGTGCAAGCGTTGTCCGGAATTACTGGGTGTAAAGGGAGCGCAGGCGGATTGGCAAGTTGGG	4.832743214	-5.137766224	0.797133813	-6.445299574	1.15E-10	5.65E-09	2.101428525	13.51097771	Bacteria	Firmicutes	Clostridia	Clostridiales	Ruminococcaceae	NA	NA
TGGGGAATATTGCACAATGGGCGAAAGCCTGATGCAGCAACGCCGCGTGAAGGAAGAAGGCCTTCGGGTCGTAAACTTCTGTCCTTGGGGAAGAAGAACTGACGGTACCCAAGGAGGAAGCCCCGGCTAACTACGTGCCAGCAGCCGCGGTAATACGTAGGGGGCAAGCGTTATCCGGAATTATTGGGCGTAAAGAGTACGTAGGTGGCAACCTAAGCGC	1.689477331	-5.409894713	0.844469985	-6.406260502	1.49E-10	6.95E-09	0.171075426	4.489034081	Bacteria	Firmicutes	Clostridia	Clostridiales	[Mogibacteriaceae]	NA	NA
TTAGGAATATTCGTCAATGGGGGAAACCCTGAACGAGCAATGCCGCGTGAGTGATGAAGGTCTTCATGATTGTAAAACTCTGTTGTAAAGGAAGAATAGCTACCATAGGTAATGATGGTAGTCTGACGGTACTTTACCAGAAAGCCCCGGCTAACTACGTGCCAGCAGCCGCGGTAATACGTAGGGGGCGAGCGTTATCCGGATTTATTGGGCGTAAAGC	2.842271456	-5.901623612	0.932169432	-6.33106323	2.43E-10	1.08E-08	0.160087258	9.375798325	Bacteria	Tenericutes	Mollicutes	RF39	NA	NA	NA
TGGGGAATATTGCACAATGGGCGAAAGCCTGATGCAGCAACGCCGCGTGAAGGAAGAAGGCCCTTGGGTCGTAAACTTCTGTTCTAAGGGAAGATAATGACGGTACCTTAGGAGCAAGTCCCGGCTAACTACGTGCCAGCAGCCGCGGTAATACGTAGGGGGCGAGCGTTATCCGGAATTATTGGGCGTAAAGAGTACGTAGGTGGTTACCTAAGCAAGG	3.847793297	-4.874394634	0.802873436	-6.071186834	1.27E-09	5.40E-08	0.772615401	9.912306345	Bacteria	Firmicutes	Clostridia	Clostridiales	[Mogibacteriaceae]	NA	NA
TGGGGAATATTGCGCAATGGGGGCAACCCTGACGCAGCAACGCCGCGTGTAGGAAGAAGGTCTTCGGATTGTAAACTACTGTCGCAAGGGAAGAATAAAATGACGGTACCTTGTGAGAAAGTCACGGCTAACTACGTGCCAGCAGCCGCGGTAATACGTAGGTGACAAGCGTTGTCCGGATTTACTGGGTGTAAAGGGCGCGTAGGCGGGATAGCAAGTC	5.624426982	6.392404334	1.055623761	6.055570715	1.40E-09	5.71E-08	30.23000234	0.917777416	Bacteria	Firmicutes	Clostridia	Clostridiales	Clostridiaceae	Clostridium	NA
TGGGGAATATTGGGCAATGGGGGAAACCCTGACCCAGCAACGCCGCGTGAAGGAAGAAGGCTTTCGGGTTGTAAACTTCTTTTACCAGGGACGAAGAAAGTGACGGTACCTGGAGAAAAAGCCACGGCTAACTACGTGCCAGCAGCCGCGGTAATACGTAGGTGGCAAGCGTTGTCCGGATTTACTGGGTGTAAAGGGCGTGTAGGCGGAGATTCAAGTC	13.60555361	-4.914254857	0.832109486	-5.905779155	3.51E-09	1.37E-07	0.68727419	23.87046162	Bacteria	Firmicutes	Clostridia	Clostridiales	Ruminococcaceae	NA	NA
TGGGGAATATTGCACAATGGAGGAAACTCTGATGCAGCGATGCCGCGTGAGGGAAGAAGGTTCTCGGATTGTAAACCTCTGTCTTCAGGGACGATAATGACGGTACCTGAGGAGGAAGCTCCGGCTAACTACGTGCCAGCAGCCGCGGTAATACGTAGGGAGCAAGCGTTATCCGGAATTACTGGGTGTAAAGGGAGTGTAGGCGGGACTGCAAGTCAGA	4.746699113	5.405978644	0.921029478	5.86949579	4.37E-09	1.65E-07	16.78120612	1.966143329	Bacteria	Firmicutes	Clostridia	Clostridiales	Ruminococcaceae	Ruminococcus	NA
TGGGGGATATTGCACAATGGGGGGAACCCTGATGCAGCGACGCCGCGTGTAGGAAGACGGTCCTCTGGATTGTAAACTACTGTCTTCAGGGACGATAATGACGGTACCTGAGGAGGAAGCTCCGGCTAACTACGTGCCAGCAGCCGCGGTAATACGTAGGGAGCGAGCGTTGTCCGGAATTACTGGGTGTAAAGGGAGCGTAGGCGGGTCAGCAAGTCCG	0.742615944	-5.089136379	0.877880296	-5.797073248	6.75E-09	2.45E-07	0.136463829	1.206845585	Bacteria	Firmicutes	Clostridia	Clostridiales	Ruminococcaceae	NA	NA
TGGGGAATATTGCACAATGGGGGAAACCCTGATGCAGCGACGCCGCGTGAAGGAAGAAGTATCTCGGTATGTAAACTTCTATCAGCAGGGAAGAAACAGACGGTACCTGACTAAGAAGCCCCGGCTAACTACGTGCCAGCAGCCGCGGTAATACGTAGGGGGCAAGCGTTATCCGGATTTACTGGGTGTAAAGGGAGCGTAGACGGCGTGACAAGTCTGA	7.309681752	5.526114067	0.990319309	5.580133618	2.40E-08	8.40E-07	29.61041763	1.211328889	Bacteria	Firmicutes	Clostridia	Clostridiales	Lachnospiraceae	Blautia	NA
TGGGGAATTTTGCGCAATGGGGGAAACCCTGACGCAGCAACGCCGCGTGCGGGACGACGGCCTTCGGGTTGTAAACCGCTTTCAGCAGGGAAGAAATTCGACGGTACCTGCAGAAGAAGCTCCGGCTAACTACGTGCCAGCAGCCGCGGTAATACGTAGGGAGCGAGCGTTATCCGGATTCATTGGGCGTAAAGAGCGCGTAGGCGGCCTCTCAAGCGGG	0.760155435	-4.609930822	0.827502684	-5.57089531	2.53E-08	8.56E-07	0.105371066	1.833567415	Bacteria	Actinobacteria	Coriobacteriia	Coriobacteriales	Coriobacteriaceae	Eggerthella	lenta
TCGAGAATCATTCACAATGGGGGAAACCCTGATGGTGCGACGCCGCGTGGGGGAAGAAGGTCTTCGGATTGTAAACCCCTGTCATGCAGGAGCAAGACGCAAGTTTGATAGTACTGCAAGAGGAAGAGACGGCTAACTCTGTGCCAGCAGCCGCGGTAATACAGAGGTCTCAAGCGTTGTTCGGAATCACTGGGCGTAAAGGGTACGTAGGCTGCAGCAT	4.009210203	-19.91620646	3.615960125	-5.507861196	3.63E-08	1.19E-06	9.094089876	0.059509286	Bacteria	Verrucomicrobia	Verrucomicrobiae	Verrucomicrobiales	Verrucomicrobiaceae	Akkermansia	NA
TAGGGAATTTTCGGCAATGGGGGAAACCCTGACCGAGCAACGCCGCGTGAAGGAAGAAGGTCTTCGGATTGTAAACTTCTGTTATAAAGGAAGAACGGCGGATATAGGAAATGATATCCGAGTGACGGTACTTTATTAGAAAGCCACGGCTAACTACGTGCCAGCAGCCGCGGTAATACGTAGGTGGCAAGCGTTATCCGGAATTATTGGGCGTAAAGAG	9.706197453	-7.356401111	1.346883761	-5.461793604	4.71E-08	1.49E-06	3.405330102	27.97331133	Bacteria	Firmicutes	Erysipelotrichi	Erysipelotrichales	Erysipelotrichaceae	NA	NA
TGGGGAATATTGCACAATGGGGGAAACCCTGATGCAGCGACGCCGCGTGAAGGATGAAGTATTTCGGTATGTAAACTTCTATCAGCAGGGAAGAAAATGACGGTACCTGACTAAGAAGCCCCGGCTAACTACGTGCCAGCAGCCGCGGTAATACGTAGGGGGCAAGCGTTATCCGGATTTACTGGGTGTAAAGGGAGCGTAGACGGAACTGCAAGTCCGA	3.873766634	-8.091209383	1.50342783	-5.381840898	7.37E-08	2.26E-06	0.032727466	14.05369315	Bacteria	Firmicutes	Clostridia	Clostridiales	Lachnospiraceae	Dorea	NA
TGGGGAATATTGCACAATGGGGGAAACCCTGATGCAGCGACGCCGCGTGAGCGATGAAGTATTTCGGTATGTAAAGCTCTATCAGCAAGGAAGATAATGACGGTACTTGACTAAGAAGCTCCGGCTAAATACGTGCCAGCAGCCGCGGTAATACGTATGGAGCAAGCGTTATCCGGATTTACTGGGTGTAAAGGGAGCGTAGACGGTCGGGCAAGTCTGA	2.05653766	6.243708452	1.167925317	5.345982623	8.99E-08	2.67E-06	8.337923936	0.522238341	Bacteria	Firmicutes	Clostridia	Clostridiales	NA	NA	NA
TGGGGAATTTTGCGCAATGGGGGCAACCCTGACGCAGCAACGCCGCGTGCGGGACGACGGCCTTCGGGTTGTAAACCGCTTTCAGCAGGGAAGAAATTCGACGGTACCTGCAGAAGAAGCTCCGGCTAACTACGTGCCAGCAGCCGCGGTAATACGTAGGGAGCGAGCGTTATCCGGATTCATTGGGCGTAAAGAGCGCGTAGGCGGCCTCTCAAGCGGG	3.908667315	-3.736468394	0.705940495	-5.292894261	1.20E-07	3.47E-06	0.526717	8.861438202	Bacteria	Actinobacteria	Coriobacteriia	Coriobacteriales	Coriobacteriaceae	Eggerthella	lenta
TGGGGAATATTGCACAATGGGCGCAAGCCTGATGCAGCGACGCCGCGTGAGCGAAGAAGGTTTTCGGATCGTAAAGCTCTGTCCTTTGGGAAGAAAAAAATGACGGTACCAAAGGAGGAAGCCCCGGCTAACTACGTGCCAGCAGCCGCGGTAATACGTAGGGGGCGAGCGTTGTCCGGAATCACTGGGCGTAAAGGGTGAGTAGGCGGTAACGTGTGTC	2.210289624	-5.610270746	1.073197511	-5.22762184	1.72E-07	4.80E-06	0	0.995784236	Bacteria	Firmicutes	Clostridia	Clostridiales	[Tissierellaceae]	Sedimentibacter	NA
TGGGGAATATTGGGCAATGGGCGAAAGCCTGACCCAGCAACGCCGCGTGAGGGAAGAAGGCCTTCGGGTCGTAAACCTTTGTCCTATGGGACGAAGCAAGTGACGGTACCATAGGAGGAAGCCCCGGCTAACTACGTGCCAGCAGCCGCGGTAATACGTAGGGGGCGAGCGTTGTCCGGAATGATTGGGCGTAAAGGGCGCGTAGGCGGCCTGGTAAGTC	3.531334523	-4.984117413	0.959298974	-5.195582973	2.04E-07	5.55E-06	1.332532477	8.070382523	Bacteria	Firmicutes	Clostridia	Clostridiales	NA	NA	NA
TTAGGAATATTCGTCAATGGGGGAAACCCTGAACGAGCAATGCCGCGTGAGTGATGACGGTCCTATGGATTGTAAAACTCTGTTGTTTGGAAAGAATTGTATAAGTAGGAAATGACTTATACTTGACGGTACCATTCAAGAAAGCCACGGCTAACTACGTGCCAGCAGCCGCGGTAATACGTAGGTGGCGAGCGTTATCCGGATTTATTGGGCGTAAAGC	0.699659208	5.690986808	1.100137661	5.17297699	2.30E-07	6.10E-06	2.978912491	0.149938798	Bacteria	Tenericutes	Mollicutes	RF39	NA	NA	NA
TAGGGAATTTTCGGCAATGGGGGAAACCCTGACCGAGCAACGCCGCGTGAAGGAAGAAGGTTTTCGGATTGTAAACTTCTGTTATAAAGGAAGAACGGCGGCTACAGGAAATGGTAGCCGAGTGACGGTACTTTATTAGAAAGCCACGGCTAACTACGTGCCAGCAGCCGCGGTAATACGTAGGTGGCAAGCGTTATCCGGAATTATTGGGCGTAAAGAG	7.582013657	-5.973082144	1.164602629	-5.128858544	2.92E-07	7.51E-06	0.308462776	14.11023695	Bacteria	Firmicutes	Erysipelotrichi	Erysipelotrichales	Erysipelotrichaceae	NA	NA
TGGGGAATATTGCACAATGGAGGAAACTCTGATGCAGCGACGCCGCGTGAGGGAAGAAGGTCTTCGGATTGTAAACCTCTGTCTTCGGGGACGATAATGACGGTACCCGAGGAGGAAGCCACGGCTAACTACGTGCCAGCAGCCGCGGTAAAACGTAGGTGGCAAGCGTTGTCCGGAATTACTGGGTGTAAAGGGAGCGCAGGCGGGATCGTAAGTTGGG	1.685796202	-6.617648192	1.303381659	-5.077291171	3.83E-07	9.61E-06	0.155090028	4.457924825	Bacteria	Firmicutes	Clostridia	Clostridiales	Ruminococcaceae	NA	NA
TAGGGAATTTTCGGCAATGGACGAAAGTCTGACCGAGCAACGCCGCGTGAACGAAGAAGTATTTCGGTATGTAAAGTTCTTTTATTAGGGAAGAAAAGTTAAGATTGACGGTACCTAATGAATAAGCTCCGGCTAACTACGTGCCAGCAGCCGCGGTAATACGTAGGGAGCGAGCGTTATCCGGAATTATTGGGCGTAAAGGGTGCGTAGATGGTACATT	2.26770066	5.500870779	1.08863218	5.053011365	4.35E-07	1.06E-05	10.83195334	0.552568724	Bacteria	Tenericutes	Mollicutes	Anaeroplasmatales	Anaeroplasmataceae	Anaeroplasma	NA
TCGGGAATATTGCGCAATGGAGGAAACTCTGACGCAGTGACGCCGCGTGCAGGAAGAAGGTTTTCGGATTGTAAACTGCTTTAGACAGGGAAGAAAAAAGACAGTACCTGTAGAATAAGCTCCGGCTAACTACGTGCCAGCAGCCGCGGTAATACGTAGGGAGCGAGCGTTATCCGGATTTATTGGGTGTAAAGGGTGCGTAGACGGGAAAATAAGTTAG	2.03539814	26.58142925	5.269277422	5.044606143	4.54E-07	1.09E-05	10.28241039	0.046987442	Bacteria	Firmicutes	Clostridia	Clostridiales	NA	NA	NA
TGGGGAATATTGCACAATGGGCGCAAGCCTGATGCAGCGACGCCGCGTGAGCGAAGAAGGTTTTCGGATCGTAAAGCTCTGTCCTTTGGGAAGAAAAAATGACGGTACCAAAGGAGGAAGCCCCGGCTAACTACGTGCCAGCAGCCGCGGTAATACGTAGGGGGCGAGCGTTGTCCGGAATCACTGGGCGTAAAGGGTGAGTAGGCGGTAACGTGTGTCA	1.635604268	-5.670311102	1.126114684	-5.03528742	4.77E-07	1.11E-05	0	0.71119221	Bacteria	Firmicutes	Clostridia	Clostridiales	[Tissierellaceae]	Sedimentibacter	NA
TGGGGAATATTGCACAATGGGGGAAACCCTGATGCAGCGACGCCGCGTGAAGGAAGAAGTATTTCGGTATGTAAACTTCTATCAGCAAGGAAGATAATGACGGTACTTGACTAAGAAGCCCCGGCTAACTACGTGCCAGCAGCCGCGGTAATACGTAGGGGGCAAGCGTTATCCGGATTTACTGGGTGTAAAGGGAGCGTAGACGGCATGGCAAGTCAGA	2.147148112	5.755406868	1.146805707	5.018641633	5.20E-07	1.18E-05	10.75235621	0.228016217	Bacteria	Firmicutes	Clostridia	Clostridiales	Lachnospiraceae	Coprococcus	NA
TGGGGAATATTGGGCAATGGGCGCAAGCCTGACCCAGCAACGCCGCGTGAAGGAAGAAGGCTTTCGGGTTGTAAACTTCTTTTGACAGGGACGAAACAAATGACGGTACCTGTAGAATAAGCTCCGGCTAAATACGTGCCAGCAGCCGCGGTAATACGTATGGAGCAAGCGTTATCCGGATTTACTGGGTGTAAAGGGCGCGTAGGCGGGACTTCAAGTC	2.213324714	-4.69533456	0.958076804	-4.900791398	9.55E-07	2.01E-05	0.420279493	3.600946041	Bacteria	Firmicutes	Clostridia	Clostridiales	Ruminococcaceae	NA	NA
TGGGGAATATTGCACAATGGGCGCAAGCCTGATGCAGCCATGCCGCGTGTATGAAGAAGGCCTTCGGGTTGTAAAGTACTTTCAGCGGGGAGGAAGGTGTTGAGGTTAATAACCTCAGCAATTGACGTTACCCGCAGAAGAAGCACCGGCTAACTCCGTGCCAGCAGCCGCGGTAATACGGAGGGTGCAAGCGTTAATCGGAATTACTGGGCGTAAAGCG	0.516187339	-30	6.138600305	-4.887107567	1.02E-06	2.01E-05	0	0.61204715	Bacteria	Proteobacteria	Gammaproteobacteria	Enterobacteriales	Enterobacteriaceae	NA	NA
TTAGGAATCTTCCGCAATGGACGGAAGTCTGACGGAGCGACGCCGCTTGGAGGAGGAAGCCCTTCGGGGTGTAAACTCCTGAACTGGGGACGAAAGCCCTGTGTAGGGGGATGACGGTACCCAGGTAATAGCGCCGGCCAACTCCGTGCCAGCAGCCGCGGTAATACGGAGGGCGCGAGCGTTACCCGGATTTACTGGGCGTAAAGGGCGTGTAGGCGGC	1.291395707	-30	6.138881429	-4.886883766	1.02E-06	2.01E-05	0	0.014530904	Bacteria	[Thermi]	Deinococci	Thermales	Thermaceae	Thermus	NA
TGGGGAATATTGCACAATGGGCGCAAGCCTGATGCAGCCATGCCGCGTGTATGAAGAAGGCCTTCGGGTTGTAAAGTACTTTCAGCGGGGAGGAAGGGAGTGAGGTTAATAACCTCATTCATTGACGTTACCCGCAGAAGAAGCACCGGCTAACTCCGTGCCAGCAGCCGCGGTAATACGGAGGGTGCAAGCGTTAATCGGAATTACTGGGCGTAAAGCG	0.545086331	-30	6.138958384	-4.886822507	1.02E-06	2.01E-05	0	1.116848814	Bacteria	Proteobacteria	Gammaproteobacteria	Enterobacteriales	Enterobacteriaceae	NA	NA
TGGGGAATATTGCACAATGGGCGCAAGCCTGATGCAGCCATGCCGCGTGTATGAAGAAGGCCTTCGGGTTGTAAAGTACTTTCAGCGGGGAGGAAGGGAGTGAGGTTAATAACCTTATTCATTGACGTTACCCGCAGAAGAAGCACCGGCTAACTCCGTGCCAGCAGCCGCGGTAATACGGAGGGTGCAAGCGTTAATCGGAATTACTGGGCGTAAAGCG	0.249967603	-30	6.138975147	-4.886809163	1.02E-06	2.01E-05	0	0.528068286	Bacteria	Proteobacteria	Gammaproteobacteria	Enterobacteriales	Enterobacteriaceae	NA	NA
TGGGGAATATTGCACAATGGGCGCAAGCCTGATGCAGCCATGCCGCGTGTATGAAGAAGGCCTTCGGGTTGTAAAGTACTTTCAGCGGGGAGGAAGGCGTTGTGGTTAATAACCACAGCGATTGACGTTACCCGCAGAAGAAGCACCGGCTAACTCCGTGCCAGCAGCCGCGGTAATACGGAGGGTGCAAGCGTTAATCGGAATTACTGGGCGTAAAGCG	0.423346849	-30	6.138995225	-4.88679318	1.02E-06	2.01E-05	0	0.5370829	Bacteria	Proteobacteria	Gammaproteobacteria	Enterobacteriales	Enterobacteriaceae	NA	NA
TCGGGAATATTGCGCAATGGAGGAAACTCTGACGCAGTGACGCCGCGTGCAGGAAGAAGGTTTTCGGATTGTAAACTGCTTTAGACAGGGAAGAAAAAAGACAGTACCTGTAGAATAAGCTCCGGCTAACTACGTGCCAGCAGCCGCGGTAATACGTAGGGAGCAAGCGTTATCCGGATTTATTGGGTGTAAAGGGTGCGTAGACGGGAAGGCAAGTTAG	0.208732462	-30	6.139359185	-4.886503477	1.03E-06	2.01E-05	0	1.123001537	Bacteria	Firmicutes	Clostridia	Clostridiales	NA	NA	NA
TAGGGAATTTTCGGCAATGGGCGAAAGCCTGACCGAGCAACGCCGCGTGAAGGAAGAAGGAATTCGTTTTGTAAACTTCTGTTGAAGAGGAAGAAAGGCGTATGTAGGGAATGACATATGATTGACGGTACTCTTCGAGAAAGCCACGGCTAACTACGTGCCAGCAGCCGCGGTAATACGTAGGTGGCGAGCGTTATCCGGAATTATTGGGCGTAAAGAG	1.790321242	5.56900415	1.140770695	4.881791032	1.05E-06	2.02E-05	9.82156322	0.106882127	Bacteria	Firmicutes	Erysipelotrichi	Erysipelotrichales	Erysipelotrichaceae	NA	NA
TGGGGAATATTGCACAATGGGGGAAACCCTGATGCAGCGACGCCGCGTGAACGATGAAGTATTTCGGTATGTAAAGTTCTATCAGCAGGGAAGATAATGACGGTACCTGACTAAGAAGCACCGGCTAAATACGTGCCAGCAGCCGCGGTAATACGTATGGTGCAAGCGTTATCCGGATTTACTGGGTGTAAAGGGTGCGTAGGCGGCACGGCAAGTCAGA	6.509603131	5.793819748	1.190910662	4.865033066	1.14E-06	2.15E-05	25.51115087	3.235787343	Bacteria	Firmicutes	Clostridia	Clostridiales	Lachnospiraceae	Coprococcus	NA
TGGGGAATATTGCACAATGGGCGAAAGCCTGATGCAGCGACGCCGCGTGAGCGAAGAAGTATTTCGGTATGTAAAGCTCTATCAGCAGGGAAGAAAATGACGGTACCTGACTAAGAAGCCCCGGCTAACTACGTGCCAGCAGCCGCGGTAATACGTAGGGGGCAAGCGTTATCCGGATTTACTGGGTGTAAAGGGAGCGTAGACGGAGTGGCAAGTCTGA	3.597107679	5.329150118	1.10258755	4.833312438	1.34E-06	2.47E-05	16.53752233	0.907186628	Bacteria	Firmicutes	Clostridia	Clostridiales	Lachnospiraceae	NA	NA
TGGGGAATTTTGGACAATGGGGGCAACCCTGATCCAGCAATGCCGCGTGAGTGAAGAAGGCCTTCGGGTTGTAAAGCTCTTTTGTCAGGGAAGAAAAGGGCCGGGCTAATACCCTGGTTTCATGACGGTACCTGAAGAATAAGCACCGGCTAACTACGTGCCAGCAGCCGCGGTAATACGTAGGGTGCGAGCGTTAATCGGAATTACTGGGCGTAAAGCG	0.557209524	-4.447929496	0.920860798	-4.830186611	1.36E-06	2.47E-05	0	0.698705289	Bacteria	Proteobacteria	Betaproteobacteria	Burkholderiales	Oxalobacteraceae	Oxalobacter	formigenes
TAGGGAATTTTCGGCAATGGACGCAAGTCTGACCGAGCAACGCCGCGTGAACGAAGAAGTATTTCGGTATGTAAAGTTCTTTTATTAGGGAAGAAAAGTTAAGATTGACGGTACCTAATGAATAAGCTCCGGCTAACTACGTGCCAGCAGCCGCGGTAATACGTAGGGAGCGAGCGTTATCCGGAATTATTGGGCGTAAAGGGTGCGTAGATGGTACATT	1.338281419	7.259336089	1.515238575	4.790886538	1.66E-06	2.96E-05	6.722267491	0.263808062	Bacteria	Tenericutes	Mollicutes	Anaeroplasmatales	Anaeroplasmataceae	Anaeroplasma	NA
TAGGGAATTTTCGGCAATGGACGGAAGTCTGACCGAGCAACGCCGCGTGAACGAAGAAGTATTTCGGTATGTAAAGTTCTTTTATTAGGGAAGAAAAGACAGATTGACGGTACCTAATGAATAAGCTCCGGCTAACTACGTGCCAGCAGCCGCGGTAATACGTAGGGAGCGAGCGTTATCCGGAATTATTGGGCGTAAAGGGTGCGTAGATGGCACATTA	0.77297173	5.441186517	1.144507253	4.754173906	1.99E-06	3.48E-05	3.498278197	0.42352579	Bacteria	Tenericutes	Mollicutes	Anaeroplasmatales	Anaeroplasmataceae	Anaeroplasma	NA
TGGGGAATATTGGGCAATGGGCGAAAGCCTGACCCAGCAACGCCGCGTGAAGGAAGAAGGTCCTCGGATTGTAAACTTCTTTTATGAGGGACGAAGGAAGTGACGGTACCTCATGAATAAGCCACGGCTAACTACGTGCCAGCAGCCGCGGTAATACGTAGGTGGCAAGCGTTATCCGGATTTACTGGGTGTAAAGGGCGCGTAGGCGGGGATGCAAGTC	2.48809795	-7.396698342	1.570559674	-4.709593952	2.48E-06	4.26E-05	0.22399372	6.719957012	Bacteria	Firmicutes	Clostridia	Clostridiales	Ruminococcaceae	NA	NA
TGGGGAATATTGGGCAATGGGCGAAAGCCTGACCCAGCAACGCCGCGTGAAGGAAGAAGGTCTTCGGATTGTAAACTTCTTTTATGAGGGACGAAGGAAGTGACGGTACCTCATGAATAAGCCACGGCTAACTACGTGCCAGCAGCCGCGGTAATACGTAGGTGGCAAGCGTTATCCGGATTTACTGGGTGTAAAGGGCGCGTAGGCGGGGATGCAAGTC	2.398757644	-7.688727298	1.644047299	-4.67670687	2.92E-06	4.92E-05	0.247424637	7.042432513	Bacteria	Firmicutes	Clostridia	Clostridiales	Ruminococcaceae	NA	NA
TGGGGAATATTGCACAATGGGGGGAACCCTGATGCAGCAACGCCGCGTGAAGGAAGAAGTATTTCGGTATGTAAACTTCTATCGACAGGGAAGAAAGAAATGACGGTACCTGAATAAGAAGCACCGGCTAAATACGTGCCAGCAGCCGCGGTAATACGTATGGTGCAAGCGTTATCCGGATTTACTGGGTGTAAAGGGTGAGTAGGCGGTTATGCAAGTC	3.544157043	-9.219045083	1.972888286	-4.672867262	2.97E-06	4.93E-05	0.006182365	0.424466201	Bacteria	Firmicutes	Clostridia	Clostridiales	Lachnospiraceae	NA	NA
TGGGGAATATTGCACAATGGAGGAAACTCTGATGCAGCGACGCCGCGTGAGGGAAGAAGGTCTTCGGATTGTAAACCTCTGTCTTCGGTGACGAAAATGACGGTAGCCGAGGAGGAAGCCACGGCTAACTACGTGCCAGCAGCCGCGGTAATACGTAGGTGGCAAGCGTTGTCCGGAATTACTGGGTGTAAAGGGAGCGTAGGCGGGAAGGCAAGTTGAT	1.890701664	5.194995332	1.113449362	4.665677228	3.08E-06	5.02E-05	10.28114322	0.841019875	Bacteria	Firmicutes	Clostridia	Clostridiales	Ruminococcaceae	NA	NA
TAGGGAATTTTCGGCAATGGGGGGAACCCTGACCGAGCAACGCCGCGTGAAGGAAGAAGGAATTCGTTTCGTAAACTTCTGTTATAAAGGAAGAAAGGCATATGTAGGGAATGACATGTGTAAGACGGTACTTTATTAGAAAGCCACGGCTAACTACGTGCCAGCAGCCGCGGTAATACGTAGGTGGCAAGCGTTATCCGGAATTATTGGGCGTAAAGAG	0.592881055	6.263626241	1.353415921	4.628012827	3.69E-06	5.93E-05	2.796522585	0.040300483	Bacteria	Firmicutes	Erysipelotrichi	Erysipelotrichales	Erysipelotrichaceae	NA	NA
TGGGGAATATTGCACAATGGGCGAAAGCCTGATGCAGCGACGCCGCGTGAGTGAAGAAGTATTTCGGTATGTAAAGCTCTATCAGCAGGGAAGAAAATGACGGTACCTGACTAAGAAGCCCCGGCTAACTACGTGCCAGCAGCCGCGGTAATACGTAGGGGGCAAGCGTTATCCGGATTTACTGGGTGTAAAGGGAGTGTAGGTGGCATAGCAAGTCAGA	1.689726137	6.871531558	1.489588535	4.61304004	3.97E-06	6.27E-05	8.127758797	0.829108332	Bacteria	Firmicutes	Clostridia	Clostridiales	Lachnospiraceae	NA	NA
TGGGGAATATTGGGCAATGGGCGAAAGCCTGACCCAGCGACGCCGCGTGAGGGAAGAAGGTCTTCGGATTGTAAACCTTTGTCAACAGGGACGAAAACAATGACGGTACCTGTGGAGGAAGCCACGGCTAACTACGTGCCAGCAGCCGCGGTAATACGTAGGTGGCGAGCGTTATCCGGATTTACTGGGTGTAAAGGGTGAGTAGGCGGGAAGTCAAGTC	2.482764406	-4.101654021	0.892050985	-4.598004026	4.27E-06	6.63E-05	0.11947965	4.343414012	Bacteria	Firmicutes	Clostridia	Clostridiales	Ruminococcaceae	NA	NA
TGAGGAATATTGGTCAATGGGCGGAAGCCTGAACCAGCCAAGTCGCGTGAGGGAAGACGGCCCTACGGGTTGTAAACCTCTTTTGTCGGGGAGCAATGCCGCCTTTGCGAAGGCGGAGGGAGAGTACCCGAAGAAAAAGCATCGGCTAACTCCGTGCCAGCAGCCGCGGTAATACGGAGGATGCGAGCGTTATCCGGATTTATTGGGTTTAAAGGGTGCG	3.147016573	4.970244847	1.085135619	4.580298314	4.64E-06	7.10E-05	10.31596407	0.677438378	Bacteria	Bacteroidetes	Bacteroidia	Bacteroidales	S24-7	NA	NA
TGGGGAATATTGCACAATGGGCGAAAGCCTGATGCAGCGACGCCGCGTGAAGGATGAAGTATTTCGGTATGTAAACTTCTATCAGCAGGGAAGATAATGACGGTACCTGACTAAGAAGCTCCGGCTAAATACGTGCCAGCAGCCGCGGTAATACGTATGGAGCAAGCGTTATCCGGATTTACTGGGTGTAAAGGGAGCGTAGGCGGTCTGGCAAGCCAGA	3.030804947	5.759924542	1.278780701	4.504231676	6.66E-06	0.00010033	11.31557306	3.363768277	Bacteria	Firmicutes	Clostridia	Clostridiales	Lachnospiraceae	Coprococcus	NA
TGGGGAATATTGCACAATGGGGGGAACCCTGATGCAGCGACGCCGCGTGAAGGAAGAAGTATCTCGGTATGTAAACTTCTATCAGCAGGGAAGAAAATGACGGTACCTGACTAAGAAGCCCCGGCTAACTACGTGCCAGCAGCCGCGGTAATACGTAGGGGGCAAGCGTTATCCGGATTTACTGGGTGTAAAGGGAGCGTAGACGGCATGCCAAGTCTGA	3.151239674	5.076138642	1.133115815	4.479805661	7.47E-06	0.000110821	13.38048563	0.768494877	Bacteria	Firmicutes	Clostridia	Clostridiales	Lachnospiraceae	Blautia	NA
TCGGGAATATTGCGCAATGGAGGAAACTCTGACGCAGTGACGCCGCGTGCAGGAAGAAGGTTTTCGGATTGTAAACTGCTTTAGACAGGGAAGAAAGAAATGACAGTACCTGTAGAATAAGCTCCGGCTAACTACGTGCCAGCAGCCGCGGTAATACGTAGGGAGCGAGCGTTATCCGGAATTATTGGGTGTAAAGGGTGCGTAGACGGAAGAACAAGTT	1.71883134	-6.220916934	1.395318717	-4.458420043	8.26E-06	0.000120645	0.211337427	4.910646729	Bacteria	Firmicutes	Clostridia	Clostridiales	NA	NA	NA
TGGGGAATATTGCACAATGGGGGAAACCCTGATGCAGCGACGCCGCGTGAAGGACGACGTATTTCGGTATGTAAACTTCTATCAGCAAGGAAGATGATGACGGTACTTGACTAAGAAGCCCCGGCTAACTACGTGCCAGCAGCCGCGGTAATACGTAGGGGGCAAGCGTTATCCGGATTTACTGGGTGTAAAGGGAGCGTAGGCGGCCATGCAAGTCAGA	2.081812808	-5.468122591	1.245491682	-4.390332483	1.13E-05	0.000162942	0.537143875	4.993666552	Bacteria	Firmicutes	Clostridia	Clostridiales	Lachnospiraceae	Coprococcus	NA
TGAGGAATATTGGTCAATGGGCGGAAGCCTGAACCAGCCAAATCGCGTGAAGGAAGAAGGTATTATGTATTGTAAACTTCTTTAGCAGTGGAGTAATAAAGGTCATGTATGGCCAGATGCAAGTACACTGAGAATAAGGATCGGCTAACTCCGTGCCAGCAGCCGCGGTAATACGGAGGATCCGAGCGTTATCCGGATTTATTGGGTTTAAAGGGTGCGT	3.40812944	7.041992232	1.606241591	4.384142629	1.16E-05	0.000165215	14.87413455	1.953712907	Bacteria	Bacteroidetes	Bacteroidia	Bacteroidales	NA	NA	NA
TGGGGAATATTGGGCAATGGGCGCAAGCCTGACCCAGCAACGCCGCGTGAAGGAAGAAGGCTTTCGGGTTGTAAACTTCTTTTATTGGGGACGAAACAAATGACGGTACCCGATGAATAAGCTCCGGCTAACTACGTGCCAGCAGCCGCGGTAATACGTAGGGAGCAAGCGTTATCCGGATTTACTGGGTGTAAAGGGCGTGTAGGCGGGAAAGCAAGTC	2.156354106	-3.61907863	0.826160322	-4.380600877	1.18E-05	0.000165524	0.488049871	6.864910717	Bacteria	Firmicutes	Clostridia	Clostridiales	Ruminococcaceae	Oscillospira	NA
TCGGGAATATTGCGCAATGGAGGAAACTCTGACGCAGTGACGCCGCGTATAGGAAGAAGTTTTTCGGAATGTAAACTATTGTCGTTAGGGAAGAGAAAGGACGGTACCTAAGGAGGAAGCCCCGGCTAACTATGTGCCAGCAGCCGCGGTAATACATAGGGGGCAAGCGTTATCCGGAATTATTGGGTGTAAAGGGTGCGTAGACGGGAAATTAAGTTGG	2.170996903	4.94907948	1.134409362	4.362692734	1.28E-05	0.000177146	9.471111103	0.057263835	Bacteria	Firmicutes	Clostridia	Clostridiales	NA	NA	NA
TGGGGAATATTGCACAATGGGCGCAAGCCTGATGCAGCGACGCCGCGTGAAGGATGAAGGTCTTCGGATCGTAAACTTCTATCAGCAGGGAAGAATACCATGACGGTACCTGACTAAGAAGCCCCGGCTAACTACGTGCCAGCAGCCGCGGTAATACGTAGGGGGCAAGCGTTATCCGGAATTACTGGGTGTAAAGGGTGCGTAGGTGGCGATTTAAGTC	15.84743528	-5.014979259	1.152284224	-4.352206821	1.35E-05	0.000183255	0.254764735	6.215201131	Bacteria	Firmicutes	Clostridia	Clostridiales	Lachnospiraceae	Epulopiscium	NA
TGGGGAATATTGGGCAATGGGCGCAAGCCTGACCCAGCAACGCCGCGTGAAGGAAGAAGGCTTTCGGGTTGTAAACTTCTTTTGTCAGGGACGAGAAGAAGACGGTACCTGACGAATAAGCCACGGCTAACTACGTGCCAGCAGCCGCGGTAATACGTAGGTGGCAAGCGTTGTCCGGATTTACTGGGTGTAAAGGGCGTGTAGCCGGGTCGGCAAGTCA	2.031640723	-4.336515041	0.997475191	-4.347491628	1.38E-05	0.000183462	0.099485702	1.627046841	Bacteria	Firmicutes	Clostridia	Clostridiales	Ruminococcaceae	NA	NA
TCGGGAATATTGCGCAATGGAGGGAACTCTGACGCAGTGACGCCGCGTGCAGGAAGAAGGTTTTCGGATTGTAAACTGCTTTAGACAGGGAAGAAAGAAATGACAGTACCTGTAGAATAAGCTCCGGCTAACTACGTGCCAGCAGCCGCGGTAATACGTAGGGAGCGAGCGTTATCCGGAATTATTGGGTGTAAAGGGTGCGTAGACGGAAGAACAAGTT	1.891412255	-6.286651821	1.446553994	-4.345950339	1.39E-05	0.000183462	0.400968143	5.547201712	Bacteria	Firmicutes	Clostridia	Clostridiales	NA	NA	NA
TGGGGAATATTGCACAATGGGGGAAACCCTGATGCAGCGACGCCGCGTGAGCGAAGAAGTATTTCGGTATGTAAAGCTCTATCAGCAGGGAAGAAACTGACGGTACCTGACTAAGAAGCACCGGCTAAATACGTGCCAGCAGCCGCGGTAATACGTATGGTGCAAGCGTTATCCGGATTTACTGGGTGTAAAGGGAGCGTAGACGGACGTGCAAGTCTGG	38.79013242	-3.587679906	0.827807151	-4.333956165	1.46E-05	0.00019117	8.328153302	107.9825722	Bacteria	Firmicutes	Clostridia	Clostridiales	Lachnospiraceae	[Ruminococcus]	NA
TGGGGAATATTGCACAATGGGGGAAACCCTGATGCAGCGACGCCGCGTGAGTGAAGAAGTATTTCGGTATGTAAAGCTCTATCAGCAAGGAAGAAAATGACGGTACTTGACTAAGAAGCCCCGGCTAACTACGTGCCAGCAGCCGCGGTAATACGTAGGGGGCAAGCGTTATCCGGATTTACTGGGTGTAAAGGGAGCGTAGACGGTAAAGCAAGTCTGA	2.288490662	6.501121035	1.529553619	4.250338762	2.13E-05	0.000274954	10.23460257	0.373567774	Bacteria	Firmicutes	Clostridia	Clostridiales	Lachnospiraceae	NA	NA
TGGGGAATATTGGGCAATGGGGGAAACCCTGACCCAGCAACGCCGCGTGAAGGAAGAAGGCCTTCGGGTTGTAAACTTCTTTTAGTAGGGACGAAGAACGTGACGGTACCTACAGAAAAAGCAACGGCTAACTACGTGCCAGCAGCCGCGGTAATACGTAGGTTGCAAGCGTTGTCCGGATTTACTGGGTGTAAAGGGCGTGTAGGCGGAGATGCAAGTC	9.295750141	4.884275772	1.155487309	4.227026757	2.37E-05	0.000301074	29.03813828	8.895716796	Bacteria	Firmicutes	Clostridia	Clostridiales	Ruminococcaceae	NA	NA
TGGGGAATATTGGGCAATGGGCGCAAGCCTGACCCAGCGACGCCGCGTGAGGGAAGACGGTCTTCGGATTGTAAACCTCTTTCAGCAGGGAAGACAAAAGGACGGTACCTGCAGAAGAAGCCACGGCTAACTACGTGCCAGCAGCCGCGGTAATACGTAGGTGGCAAGCGTTATCCGGAATTACTGGGTGTAAAGGGTGTGTAGGCGGGTTTGCAAGTCA	1.372056279	-5.312310172	1.260638803	-4.213982753	2.51E-05	0.00031492	0.114228992	2.256647719	Bacteria	Firmicutes	Clostridia	Clostridiales	Ruminococcaceae	NA	NA
TGGGGAATATTGCACAATGGGGGAAACCCTGATGCAGCGACGCCGCGTGAATGAAGAAGGTCTTCGGATCGTAAAGTTCTGTCTTAGGGGACGAAAACAATGACGGTACCCTAGGAGGAAGCCACGGCTAACTACGTGCCAGCAGCCGCGGTAATACGTAGGTGGCGAGCGTTGTCCGGATTTACTGGGTGTAAAGGGCGCGTAGGCGGGTTATTAAGTC	1.575708035	4.100669766	0.97559318	4.203257925	2.63E-05	0.000326045	5.733244876	0.511280977	Bacteria	Firmicutes	Clostridia	Clostridiales	Clostridiaceae	NA	NA
TGGGGAATATTGGGCAATGGGCGCAAGCCTGACCCAGCAACGCCGCGTGAAGGAAGAAGGCTTTCGGGTTGTAAACTTCTTTTCTCAGGGACGAAGCAAGTGACGGTACCTGAGGAATAAGCCACGGCTAACTACGTGCCAGCAGCCGCGGTAATACGTAGGTGGCGAGCGTTATCCGGATTTACTGGGTGTAAAGGGCGTGTAGGCGGGATTGCAAGTC	3.909229387	-6.1041991	1.457028978	-4.189483663	2.80E-05	0.000342148	0.702333987	11.26074995	Bacteria	Firmicutes	Clostridia	Clostridiales	Ruminococcaceae	Oscillospira	NA
TGGGGAATATTGCACAATGGGGGAAACCCTGATGCAGCGACGCCGCGTGAGCGAAGAAGTATTTCGGTATGTAAAGCTCTATCAGCAGGGAAGAAACTGACGGTACCTGACTAAGAAGCACCGGCTAAATACGTGCCAGCAGCCGCGGTAATACGTATGGTGCAAGCGTTATCCGGATTTACTGGGTGTAAAGGGAGCGTAGACGGATGTGCAAGTCTGG	5.493861312	-6.378740322	1.524149753	-4.185113903	2.85E-05	0.000344491	0.121195673	15.4568789	Bacteria	Firmicutes	Clostridia	Clostridiales	Lachnospiraceae	[Ruminococcus]	NA
TGAGGAATATTGGTCAATGGGCGAGAGCCTGAACCAGCCAAGTAGCGTGAAGGATGACTGCCCTATGGGTTGTAAACTTCTTTTATAAAGGAATAAAGTCGGGTATGCATACCCGTTTGCATGTACTTTATGAATAAGGATCGGCTAACTCCGTGCCAGCAGCCGCGGTAATACGGAGGATCCGAGCGTTATCCGGATTTATTGGGTTTAAAGGGAGCGT	4.072053659	4.253732462	1.041751548	4.083250434	4.44E-05	0.000530213	20.6282461	1.463779834	Bacteria	Bacteroidetes	Bacteroidia	Bacteroidales	Bacteroidaceae	Bacteroides	NA
TGGGGAATATTGCACAATGGGGGAAACCCTGATGCAGCGACGCCGCGTGAACGAAGAAGTATTTCGGTATGTAAAGTTCTATCAGCAGGGAAGAAGAAATGACGGTACCTGACTAAGAAGCTCCGGCTAAATACGTGCCAGCAGCCGCGGTAATACGTATGGAGCAAGCGTTATCCGGATTTACTGGGTGTAAAGGGAGCGTAGGCGGTTGTATAAGTCT	1.761230193	5.139923756	1.260272114	4.078423778	4.53E-05	0.000534818	6.829471407	1.149628438	Bacteria	Firmicutes	Clostridia	Clostridiales	Lachnospiraceae	NA	NA
TGAGGAATATTGGTCAATGGGCGAGAGCCTGAACCAGCCAAGTCGCGTGAGGGATGAATGGTCTATGGCCTGTAAACCTCTTTTGTCAGGGAAGAATAAGCGGCACGTGTGCCGTGATGCCAGTACTTGACGAATAAGCATCGGCTAACTCCGTGCCAGCAGCCGCGGTAACACGGGGGATGCGAGCGTTATCCGGATTTATTGGGTTTAAAGGGCGCGT	1.098766895	-4.21059315	1.034361902	-4.070715619	4.69E-05	0.000546246	0.16422465	3.44195442	Bacteria	Bacteroidetes	Bacteroidia	Bacteroidales	[Odoribacteraceae]	Butyricimonas	NA
TCGGGAATATTGCGCAATGGAGGAAACTCTGACGCAGTGACGCCGCGTGCAGGAAGAAGGTTTTCGGATTGTAAACTGCTTTAGACAGGGAAGAAACAAGACAGTACCTGTAGAATAAGCTCCGGCTAACTACGTGCCAGCAGCCGCGGTAATACGTAGGGAGCAAGCGTTATCCGGATTTATTGGGTGTAAAGGGTGCGTAGACGGGAAAGCAAGTTAG	0.523258731	24.86029332	6.135600492	4.051810961	5.08E-05	0.000585358	0.337405926	0	Bacteria	Firmicutes	Clostridia	Clostridiales	NA	NA	NA
TGGGGAATATTGCACAATGGGCGAAAGCCTGATGCAGCAACGCCGCGTGAGTGATGAAGGCCTTCGGGTCGTAAAACTCTGTCCTCAAGGAAGATAATGACGGTACTTGAGGAGGAAGCCCCGGCTAACTACGTGCCAGCAGCCGCGGTAATACGTAGGGGGCTAGCGTTATCCGGATTTACTGGGCGTAAAGGGTGCGTAGGTGGTTTCTTAAGTCAGG	5.462391785	-4.008075506	0.996315351	-4.022898474	5.75E-05	0.000654408	0.176412274	5.861504713	Bacteria	Firmicutes	Clostridia	Clostridiales	Peptostreptococcaceae	NA	NA
TGGGGAATATTGCACAATGGGGGAAACCCTGATGCAGCAACGCCGCGTGAGTGATGACGGTCTTCGGATTGTAAAGCTCTGTCTTTAGGGACGATAATGACGGTACCTAAGGAGGAAGCCACGGCTAACTACGTGCCAGCAGCCGCGGTAATACGTAGGTGGCAAGCGTTGTCCGGATTTACTGGGCGTAAAGGGAGCGTAGGCGGATTTTTAAGTGGGA	10.70703472	3.634196642	0.90413983	4.019507296	5.83E-05	0.000656267	8.696606816	1.79695472	Bacteria	Firmicutes	Clostridia	Clostridiales	Clostridiaceae	Clostridium	NA
TCGGGAATATTGCGCAATGGAGGGAACTCTGACGCAGTGACGCCGCGTATGGGAAGAAGGTTTTCGGATTGTAAACCATTTTAGTCAGGGAAGAAAGAAAGACGGTACCTGAAGAATAAGCTCCGGCTAACTACGTGCCAGCAGCCGCGGTAATACGTAGGGAGCAAGCGTTATCCGGAATTATTGGGTGTAAAGGGTGCGTAGACGGGGAATTAAGTTA	7.374243288	-8.01390232	1.997242163	-4.012484049	6.01E-05	0.000668425	0.004249013	1.345146687	Bacteria	Firmicutes	Clostridia	Clostridiales	NA	NA	NA
TCGGGAATATTGCGCAATGGAGGAAACTCTGACGCAGTGACGCCGCGTGCAGGAAGAAGGTTTTCGGATTGTAAACTGCTTTAGACAGGGAAGAAAAAAGACAGTACCTGTAGAATAAGCTCCGGCTAACTACGTGCCAGCAGCCGCGGTAATACGTAGGGAGCGAGCGTTATCCGGATTTATTGGGTGTAAAGGGTGCGTAGACGGGAAATTAAGTTAG	2.799583977	5.276385576	1.316010679	4.009378998	6.09E-05	0.000669665	12.0746347	0.6304651	Bacteria	Firmicutes	Clostridia	Clostridiales	NA	NA	NA
TCGGGAATATTGCGCAATGGAGGAAACTCTGACGCAGTGACGCCGCGTATAGGACGAAGGTCTTCGGATTGTAAACTATTGTCGTTAGGGAAGAAAAAAATGACAGTACCTAAGGAGGAAGCTCCGGCTAACTACGTGCCAGCAGCCGCGGTAATACGTAGGGAGCGAGCGTTATCCGGATTTATTGGGTGTAAAGGGTGCGTAGACGGGAGTCTAAGTT	4.496382254	-7.328063737	1.850910846	-3.959166241	7.52E-05	0.000818138	0.277603019	15.73002455	Bacteria	Firmicutes	Clostridia	Clostridiales	NA	NA	NA
TGGGGAATATTGCACAATGGGGGAAACCCTGATGCAGCGACGCCGCGTGAGCGAAGAAGTATTTCGGTATGTAAAGCTCTATCAGCAGGGAAGAAGAAATGACGGTACCTGACTAAGAAGCCCCGGCTAACTACGTGCCAGCAGCCGCGGTAATACGTAGGGGGCAAGCGTTATCCGGATTTACTGGGTGTAAAGGGAGCGTAGGCGGCATGGCAAGTCT	1.257539048	-4.762286671	1.214087065	-3.922524841	8.76E-05	0.000933468	0.066042884	2.051267475	Bacteria	Firmicutes	Clostridia	Clostridiales	Lachnospiraceae	NA	NA
TGGGGAATATTGGGCAATGGGCGCAAGCCTGACCCAGCAACGCCGCGTGAGGGAAGAAGGTTTTCGGATTGTAAACCTCTGTCGCAGAAGACGAAGGAAGTGACGGTAATCTGTGAGGAAGCCCCGGCTAACTACGTGCCAGCAGCCGCGGTAATACGTAGGGGGCGAGCGTTGTCCGGAATTACTGGGCGTAAAGGGAGCGTAGGCGGTTAATTAAGTT	4.924758055	-4.252652661	1.084234443	-3.922263019	8.77E-05	0.000933468	0.229907754	2.415285276	Bacteria	Firmicutes	Clostridia	Clostridiales	Christensenellaceae	NA	NA
TGGGGAATATTGCGCAATGGGCGAAAGCCTGACGCAGCGACGCCGCGTGAGGGATGAAGGTTCTCGGATCGTAAACCTCTGTCAGGGGGGAAGAAACCCCCTCGTGTGAATAATGCGAGGGCTTGACGGTACCCCCAAAGGAAGCACCGGCTAACTCCGTGCCAGCAGCCGCGGTAATACGGAGGGTGCGAGCGTTAATCGGAATCACTGGGCGTAAAGC	2.192394878	-4.038395165	1.034880635	-3.90228112	9.53E-05	0.001003111	2.73110181	4.135342598	Bacteria	Proteobacteria	Deltaproteobacteria	Desulfovibrionales	Desulfovibrionaceae	Bilophila	NA
TCGGGAATATTGCGCAATGGAGGAAACTCTGACGCAGTGACGCCGCGTATAGGAAGAAGGTTTTCGGATTGTAAACTATTGTCGTTAGGGAAGAAAAAAGACAGTACCTAAGGAGGAAGCCCCGGCTAACTATGTGCCAGCAGCCGCGGTAATACATAGGGGGCAAGCGTTATCCGGAATTATTGGGTGTAAAGGGTGCGTAGACGGGAAAACAAGTTAG	1.877992966	-6.854580893	1.768818368	-3.875231632	0.000106523	0.001109429	0.175254332	3.609307152	Bacteria	Firmicutes	Clostridia	Clostridiales	NA	NA	NA
TGGGGAATATTGCACAATGGGGGAAACCCTGATGCAGCAACGCCGCGTGAAGGACGACGTATTTCGGTATGTAAACTTCTATCAGCAGGGAAGATAATGACGGTACCTGACTAAGAAGCCCCGGCTAACTACGTGCCAGCAGCCGCGGTAATACGTAGGGGGCAAGCGTTATCCGGATTTACTGGGTGTAAAGGGAGCGTAGGCGGCCGAGCAAGTCAGA	1.172085362	3.771653767	0.974087159	3.871987974	0.000107951	0.001112466	5.03530686	0.357294507	Bacteria	Firmicutes	Clostridia	Clostridiales	Lachnospiraceae	Coprococcus	NA
TGGGGAATATTGGGCAATGGGCGAAAGCCTGACCCAGCAACGCCGCGTGAGGGAAGAAGGTCTTCGGATTGTAAACCTCTGTCCTTGGAGACGAAGGAAGTGACGGTAACCAAGGAGGAAGCCCCGGCTAACTACGTGCCAGCAGCCGCGGTAATACGTAGGGGGCGAGCGTTGTCCGGAATTACTGGGCGTAAAGGGTGCGTAGGCGGCAATTTAAGTT	6.820982061	-4.109708327	1.063945146	-3.862706966	0.000112137	0.001143569	0.250888864	3.458877791	Bacteria	Firmicutes	Clostridia	Clostridiales	Christensenellaceae	NA	NA
TGGGGAATATTGCACAATGGGGGAAACCCTGATGCAGCGACGCCGCGTGAGTGAAGAAGTATTTCGGTATGTAAAGCTCTATCAGCAGGGAAGAAAATGACGGTACCTGACTAAGAAGCCCCGGCTAACTACGTGCCAGCAGCCGCGGTAATACGTAGGGGGCAAGCGTTATCCGGATTTACTGGGTGTAAAGGGAGCGTAGACGGCGGTGCAAGTCTGA	1.041964582	6.84291675	1.778084247	3.848477237	0.000118854	0.001199571	5.633320966	0	Bacteria	Firmicutes	Clostridia	Clostridiales	Lachnospiraceae	NA	NA
TAGGGAATTTTCGGCAATGGGCGCAAGCCTGACCGAGCAATACCGCGTGAACGAAGAAGTATTTCGGTATGTAAAGTTCTTTTATAAGGGAAGAAAAGACAGATTGACGGTACCTTATGAATAAGCTCCGGCTAACTACGTGCCAGCAGCCGCGGTAATACGTAGGGAGCGAGCGTTATCCGGAATTATTGGGCGTAAAGGGTGCGTAGATGGCACATTA	1.233599947	4.402855943	1.149696653	3.82958055	0.000128362	0.001282309	5.031481871	0.898975641	Bacteria	Tenericutes	Mollicutes	Anaeroplasmatales	Anaeroplasmataceae	Anaeroplasma	NA
TGGGGAATATTGGGCAATGGGCGCAAGCCTGACCCAGCAACGCCGCGTGAAGGAAGAAGGCTTTCGGGTTGTAAACTTCTTTTATCAGGGACGATAATGACGGTACCTGATGAATAAGCCACGGCTAACTACGTGCCAGCAGCCGCGGTAATACGTAGGTGGCAAGCGTTATCCGGATTTACTGGGTGTAAAGGGCGTGTAGGCGGGATTGCAAGTCAGA	0.395172638	3.884130593	1.026357203	3.784384793	0.000154089	0.001523772	1.518160442	0.060734588	Bacteria	Firmicutes	Clostridia	Clostridiales	Ruminococcaceae	Oscillospira	NA
TGAGGAATATTGGTCAATGGCCGAGAGGCTGAACCAGCCAAGCCGCGTGAGGGAGGAAGGTACAGAGTATCGTAAACCTCTTTTGTCGGGGAACAAAAGCGGGGACGTGTCCCCGTCTGCGTGTACCCGAAGAAAAAGCATCGGCTAACTCCGTGCCAGCAGCCGCGGTAATACGGAGGATGCGAGCGTTATCCGGATTTATTGGGTTTAAAGGGTGCGC	1.292977461	3.954689914	1.046717429	3.77818292	0.000157977	0.001546593	5.719640613	0.442568352	Bacteria	Bacteroidetes	Bacteroidia	Bacteroidales	S24-7	NA	NA
TGGGGGATATTGCACAATGGGGGAAACCCTGATGCAGCGACGCCGCGTGTAGGAAGACGGTCCTCTGGATTGTAAACTACTGTCTTCAGGGACGATAATGACGGTACCTGAGGAGGAAGCTCCGGCTAACTACGTGCCAGCAGCCGCGGTAATACGTAGGGAGCGAGCGTTGTCCGGAATTACTGGGTGTAAAGGGAGCGTAGGTGGGAGACTAAGTCCG	0.823528967	-4.234308194	1.126984183	-3.757202857	0.000171823	0.001665494	0.064932744	1.078703097	Bacteria	Firmicutes	Clostridia	Clostridiales	Ruminococcaceae	NA	NA
TGGGGAATATTGCACAATGGGGGAAACCCTGATGCAGCGACGCCGCGTGAGCGAAGAAGTATTTCGGTATGTAAAGCTCTATCAGCAGGGAAGAAAATGACGGTACCTGACTAAGAAGCACCGGCTAAATACGTGCCAGCAGCCGCGGTAATACGTATGGTGCAAGCGTTATCCGGATTTACTGGGTGTAAAGGGAGCGTAGACGGCTGTGTAAGTCTGG	3.195089344	-4.638051539	1.237475022	-3.747996087	0.000178253	0.001699261	1.014837432	8.840924546	Bacteria	Firmicutes	Clostridia	Clostridiales	Lachnospiraceae	Dorea	NA
TGGGGAATATTGCACAATGGAGGAAACTCTGATGCAGCGACGCCGCGTGAGGGAAGAAGGTTTTCGGATTGTAAACCTCTGTCTTCGGGGACGATAATGACGGTACCCGAGGAGGAAGCCACGGCTAACTACGTGCCAGCAGCCGCGGTAATACGTAGGTGGCAAGCGTTGTCCGGATTTACTGGGTGTAAAGGGAGCGCAGGTGGAAATGTAAGTAGGA	0.599464101	-5.442769724	1.452467355	-3.747257869	0.000178778	0.001699261	0	1.430679559	Bacteria	Firmicutes	Clostridia	Clostridiales	Ruminococcaceae	NA	NA
TCGGGAATATTGCGCAATGGAGGAAACTCTGACGCAGTGACGCCGCGTGCAGGAAGAAGGTTTTCGGATTGTAAACTGCTTTAGACAGGGAAGAAAAAAGACAGTACCTGTAGAATAAGCTCCGGCTAACTACGTGCCAGCAGCCGCGGTAATACGTAGGGAGCAAGCGTTATCCGGATTTATTGGGTGTAAAGGGTGCGTAGACGGAGAGGCAAGTTAG	5.508822012	5.050512791	1.354543732	3.728571232	0.000192568	0.001812736	15.41135304	1.996262915	Bacteria	Firmicutes	Clostridia	Clostridiales	NA	NA	NA
TGGGGAATATTGCACAATGGGGGAAACCCTGATGCAGCGACGCCGCGTGAAGGAAGAAGTATCTCGGTATGTAAACTTCTATCAGCAGGGAAGAAAATGACGGTACCTGACTAAGAAGCCCCGGCTAACTACGTGCCAGCAGCCGCGGTAATACGTAGGGGGCAAGCGTTATCCGGATTTACTGGGTGTAAAGGGAGCGTAGACGGAAGAGCAAGTCTGA	1.474676134	-6.192460495	1.662777662	-3.724166278	0.000195962	0.00182711	0.015678669	4.275217358	Bacteria	Firmicutes	Clostridia	Clostridiales	Lachnospiraceae	Blautia	producta
TGGGGAATATTGGGCAATGGGCGAAAGCCTGACCCAGCAACGCCGCGTGAAGGAAGAAGGTTTTCGGATCGTAAACTTCTATCCTTGGTGAAAATGATGATGGTAGCCAAGAAGGAAGCCCCGGCTAACTACGTGCCAGCAGCCGCGGTAATACGTAGGGGGCAAGCGTTGTCCGGAATGATTGGGCGTAAAGGGCGCGTAGGCGGCCAACTAAGTCTGG	0.386124542	-4.430495969	1.197059486	-3.701149376	0.000214625	0.001982245	0.007309382	0.786127546	Bacteria	Firmicutes	Clostridia	Clostridiales	NA	NA	NA
TGGGGAATATTGGGCAATGGGCGAAAGCCTGACCCAGCAACGCCGCGTGAGGGAAGAAGGTTTTCGGATTGTAAACCTCTGTCCTCAAGGACGAAGGAAGTGACGGTACTTGAGGAGGAAGCCCCGGCTAACTACGTGCCAGCAGCCGCGGTAATACGTAGGGGGCGAGCGTTGTCCGGAATGACTGGGCGTAAAGGGCGTGTAGGCGGCTTTTTAAGTC	0.712238845	-3.25238517	0.879432387	-3.698277683	0.000217067	0.001986065	0.284118318	1.243235185	Bacteria	Firmicutes	Clostridia	Clostridiales	NA	NA	NA
TGGGGAATATTGCACAATGGGCGCAAGCCTGATGCAGCCATGCCGCGTGTATGAAGAAGGCCTTCGGGTTGTAAAGTACTTTCAGCGGGGAGGAAGGGAGTAAAGTTAATACCTTTGCTCATTGACGTTACCCGCAGAAGAAGCACCGGCTAACTCCGTGCCAGCAGCCGCGGTAATACGGAGGGTGCAAGCGTTAATCGGAATTACTGGGCGTAAAGCG	402.4581366	-2.967243984	0.80438568	-3.68883243	0.000225286	0.002042172	41.33931726	165.2421315	Bacteria	Proteobacteria	Gammaproteobacteria	Enterobacteriales	Enterobacteriaceae	NA	NA
TGGGGAATATTGCACAATGGGCGAAAGCCTGATGCAGCGACGCCGCGTGAGTGATGAAGTATTTCGGTATGTAAAGCTCTATCAGCAGGGAAGAAAAATGACGGTACCTGACTAAGAAGCACCGGCTAAATACGTGCCAGCAGCCGCGGTAATACGTATGGTGCAAGCGTTATCCGGATTTACTGGGTGTAAAGGGAGCGCAGGCGGTACGGCAAGTCTG	2.249020511	5.10861406	1.395315308	3.661261388	0.000250977	0.002254184	5.903317307	0.403819668	Bacteria	Firmicutes	Clostridia	Clostridiales	Lachnospiraceae	NA	NA
TGGGGAATATTGGGCAATGGAGGCAACTCTGACCCAGCAACGCCGCGTGAGTGATGAAGGTCTTCGGATTGTAAAACTCTTTAGGTGGGGACGAAGAAAGTGACGGTACCCACAGAATAAGCCTCGGCTAACTACGTGCCAGCAGCCGCGGTAATACGTAGGAGGCAAGCGTTATCCGGAATGACTGGGCGTAAAGGGTGCGTAGGTGGTATAGCAAGTT	0.368709288	4.42182651	1.20945207	3.656057665	0.000256124	0.002279502	1.658009454	0.216787011	Bacteria	Firmicutes	Clostridia	Clostridiales	NA	NA	NA
TGAGGAATATTGGTCAATGGGCGAGAGCCTGAACCAGCCAAGTCGCGTGAGGGAAGACGGATCTATGGTCTGTAAACCTCTTTTGTCAAGGAAGAATAAACAATACGTGTATTGTCTTGCCAGTACTTGACGAATAAGCATCGGCTAACTCCGTGCCAGCAGCCGCGGTAATACGGGGGATGCGAGCGTTATCCGGATTTATTGGGTTTAAAGGGCGCGT	2.269019396	-2.611765604	0.721407717	-3.620373809	0.000294178	0.002594594	0.777288064	5.631459139	Bacteria	Bacteroidetes	Bacteroidia	Bacteroidales	[Odoribacteraceae]	Butyricimonas	NA
TCGAGAATCATTCACAATGGGGGCAACCCTGATGGTGCGACGCCGCGTGGGGGAATGAAGGTCTTCGGATTGTAAACCCCTGTCATGTGGGAGCAAATTAAAAAGATAGTACCACAAGAGGAAGAGACGGCTAACTCTGTGCCAGCAGCCGCGGTAATACAGAGGTCTCAAGCGTTGTTCGGAATCACTGGGCGTAAAGCGTGCGTAGGCTGTTTCGTAA	3.341727199	8.332223704	2.322474375	3.587649359	0.000333673	0.002916656	16.19442402	1.026877474	Bacteria	Verrucomicrobia	Verrucomicrobiae	Verrucomicrobiales	Verrucomicrobiaceae	Akkermansia	muciniphila
TGGGGAATATTGCACAATGGGGGAAACCCTGATGCAGCGACGCCGCGTGAGTGAAGAAGTATTTCGGTATGTAAAGCTCTATCAGCAGGGAAGAAAATGACGGTACCTGACTAAGAAGCACCGGCTAAATACGTGCCAGCAGCCGCGGTAATACGTATGGTGCAAGCGTTATCCGGATTTACTGGGTGTAAAGGGAGCGTAGGCGGCGGGGCAAGTCAGA	2.057286864	6.117174892	1.755914367	3.483754678	0.000494432	0.004260053	11.88298841	0.190028031	Bacteria	Firmicutes	Clostridia	Clostridiales	NA	NA	NA
TGAGGAATATTGGTCAATGGGCGCGAGCCTGAACCAGCCAAGTAGCGTGAAGGATGACGGCCCTATGGGTTGTAAACTTCTTTTATATGGGAATAAAGTTTGGTATGTATACCATTTTGTATGTACCATATGAATAAGGATCGGCTAACTCCGTGCCAGCAGCCGCGGTAATACGGAGGATCCGAGCGTTATCCGGATTTATTGGGTTTAAAGGGAGCGT	0.317890592	-10.63469337	3.053425442	-3.482873112	0.000496063	0.004260053	0.463363478	0.566978515	Bacteria	Bacteroidetes	Bacteroidia	Bacteroidales	Bacteroidaceae	Bacteroides	NA
TGGGGAATATTGCACAATGGGGGAAACCCTGATGCAGCAACGCCGCGTGAAGGAAGACGTATTTCGGTATGTAAACTTCTATCAGCAGGGAAGATAATGACGGTACCTGACTAAGAAGCCCCGGCTAACTACGTGCCAGCAGCCGCGGTAATACGTAGGGGGCAAGCGTTATCCGGATTTACTGGGTGTAAAGGGAGCGTAGGCGGCGATGCAAGTCAGA	0.48575875	-4.932494923	1.420921563	-3.47133512	0.000517877	0.00438831	0.02650439	1.657608834	Bacteria	Firmicutes	Clostridia	Clostridiales	Lachnospiraceae	Coprococcus	NA
TGGGGAATATTGCACAATGGGGGAAACCCTGATGCAGCGACGCCGCGTGAGCGAAGAAGTATTTCGGTATGTAAAGCTCTATCAGCAGGGAAGAAGAAATGACGGTACCTGACTAAGAAGCACCGGCTAAATACGTGCCAGCAGCCGCGGTAATACGTATGGTGCAAGCGTTATCCGGATTTACTGGGTGTAAAGGGAGCGCAGGCGGAAGGCTAAGTCT	0.202827057	-21.2858533	6.136841681	-3.468535511	0.000523303	0.00438831	0	1.095447317	Bacteria	Firmicutes	Clostridia	Clostridiales	Lachnospiraceae	Roseburia	NA
TGGGGAATTTTCCGCAATGGGCGAAAGCCTGACGGAGCAATGCCGCGTGAATGAAGAAGGTCTTCGGATCGTAAAGTTCTGTCATCAGGGAAGAACAGCAGTGGTGTGAATAATGCTATTGCCTGACGGTACCTGAGGAGGAAGCCACGGCTAACTACGTGCCAGCAGCCGCGGTAATACGTAGGTGGCGAGCGTTGTCCGGAATTACTGGGCGTAAAGG	0.512287592	-4.472025059	1.289530011	-3.46794958	0.000524446	0.00438831	0.030112869	1.070957243	Bacteria	Firmicutes	Clostridia	Clostridiales	Dehalobacteriaceae	NA	NA
TGGGGAATATTGCGCAATGGGGGAAACCCTGACGCAGCAACGCCGCGTGCAGGAAGAAGGTCTTCGGATTGTAAACTGTTGTCGCAAGGGAAGAAGACAGTGACGGTACCTTGTGAGAAAGTCACGGCTAACTACGTGCCAGCAGCCGCGGTAATACGTAGGTGACAAGCGTTGTCCGGATTTACTGGGTGTAAAGGGCGCGTAGGCGGGATAGCAAGTC	3.65240826	4.005073835	1.163703869	3.441660669	0.000578155	0.004796727	17.67813123	1.29248422	Bacteria	Firmicutes	Clostridia	Clostridiales	Clostridiaceae	Clostridium	NA
TCGGGAATATTGCGCAATGGAGGAAACTCTGACGCAGTGACGCCGCGTGCAGGAAGAAGGTTTTCGGATTGTAAACTGCTTTAGACAGGGAAGAAAAAGGACAGTACCTGTAGAATAAGCTCCGGCTAACTACGTGCCAGCAGCCGCGGTAATACGTAGGGAGCAAGCGTTATCCGGATTTATTGGGTGTAAAGGGTGCGTAGACGGAGTAGCAAGTTAG	2.047710888	-5.471379745	1.601108512	-3.417244805	0.000632584	0.005204197	0.452708646	3.067542442	Bacteria	Firmicutes	Clostridia	Clostridiales	NA	NA	NA
TGGGGGATATTGCGCAATGGGGGCAACCCTGACGCAGCAACGCCGCGTGAAGGATGAAGGTCTTCGGATTGTAAACTTCTTTTATTAGGGACGAAACCTGACGGTACCTAATGAATAAGCTCCGGCTAACTACGTGCCAGCAGCCGCGGTAATACGTAGGGAGCAAGCGTTGTCCGGATTTACTGGGTGTAAAGGGTGCGTAGGCGGCTAAGCAAGTCAG	2.68497265	3.821602111	1.125030725	3.39688688	0.000681571	0.005560486	13.597593	0.604448628	Bacteria	Firmicutes	Clostridia	Clostridiales	Ruminococcaceae	Ruminococcus	NA
TGGGGGATATTGCACAATGGAGGAAACTCTGATGCAGCAACGCCGCGTGAGGGAAGAAGGTCTTCGGATTGTAAACCTTTGTCCTCAGGGAAGATAATGACGGTACCTGAGGAGGAAGCTCCGGCTAACTACGTGCCAGCAGCCGCGGTAATACGTAGGGAGCGAGCGTTGTCCGGATTTACTGGGTGTAAAGGGTGCGTAGGCGGCTCGTTAAGTCAGG	0.361559639	-4.126716924	1.217009729	-3.390866009	0.000696722	0.005637111	0.00853658	0.69912386	Bacteria	Firmicutes	Clostridia	Clostridiales	Ruminococcaceae	Ruminococcus	NA
TAGGGAATCTTCCACAATGGGCGCAAGCCTGATGGAGCAACGCCGCGTGAATGAAGAAGGTCTTCGGATCGTAAAATTCTGTTGTTAGAGAAGAATATGAGTAATAGTAACTGATTATTCACTGACGGTATCTAACCAGCAAGTCACGGCTAACTACGTGCCAGCAGCCGCGGTAATACGTAGGTGGCAAGCGTTGTCCGGATTTATTGGGCGTAAAGGG	14.45615022	-4.265011556	1.269737154	-3.358972006	0.00078233	0.006277877	0.59299274	3.045678952	Bacteria	Firmicutes	Bacilli	Lactobacillales	Lactobacillaceae	Lactobacillus	NA
TGAGGAATATTGGTCAATGGGCGAGAGCCTGAACCAGCCAAGTAGCGTGAAGGATGACTGCCCTATGGGTTGTAAACTTCTTTTATAAAGGAATAAAGTCGGGTATGGATACCCGTTTGCATGTACTTTATGAATAAGGATCGGCTAACTCCGTGCCAGCAGCCGCGGTAATACGGAGGATCCGAGCGTTATCCGGATTTATTGGGTTTAAAGGGAGCGT	12.68617125	2.861670757	0.85468978	3.348198169	0.000813388	0.006474042	36.79705997	10.76444905	Bacteria	Bacteroidetes	Bacteroidia	Bacteroidales	Bacteroidaceae	Bacteroides	NA
TGGGGAATATTGGGCAATGGGGGGAACCCTGACCCAGCAACGCCGCGTGAAGGAAGAAGGTCTTCGGATCGTAAACTTCTATCCTTGGTGAAAATCGTGATGGTAGCCAAGAAGGAAGCCCCGGCTAACTACGTGCCAGCAGCCGCGGTAATACGTAGGGGGCAAGCGTTGTCCGGAATGATTGGGCGTAAAGGGCGCGTAGGCGGCCTGTTAAGTTTGA	2.046883231	-3.041159712	0.910755254	-3.339162414	0.000840314	0.006634416	0.230003028	3.580428805	Bacteria	Firmicutes	Clostridia	Clostridiales	NA	NA	NA
TGAGGAATATTGGTCAATGGACGCAAGTCTGAACCAGCCATGCCGCGTGCAGGATGACGGCTCTATGAGTTGTAAACTGCTTTTGTACGAGGGTAAACGCAGATACGTGTATCTGTCTGAAAGTATCGTACGAATAAGGATCGGCTAACTCCGTGCCAGCAGCCGCGGTAATACGGAGGATTCAAGCGTTATCCGGATTTATTGGGTTTAAAGGGTGCGT	1.091239644	-3.955473413	1.18974447	-3.324641141	0.000885324	0.006887712	0.213776419	3.183408794	Bacteria	Bacteroidetes	Bacteroidia	Bacteroidales	Bacteroidaceae	Bacteroides	NA
TCGGGAATATTGCACAATGGAGGGAACTCTGATGCAGTGACGCCGCGTATAGGAAGAAGGTCTTTGGATTGTAAACTATTGTCGACAGGGAAGAAAAAAATGACAGTACCTGTGGAGGAAGCCCCGGCAAACTACGTGCCAGCAGCCGCGGTAATACGTAGGGGGCGAGCGTTATCCGGATTTATTGGGTGTAAAGGGCGCGTAGACGGTTTATTAAGTT	0.945001746	-5.673144053	1.706731768	-3.323981049	0.000887422	0.006887712	0.019472704	2.062027105	Bacteria	Firmicutes	Clostridia	Clostridiales	NA	NA	NA
TGGGGAATATTGGGCAATGGGCGCAAGCCTGACCCAGCAACGCCGCGTGAGGGAAGAAGGTCTTCGGATTGTAAACCTCTGTCGCAAGGGACGAAGAAGTGACGGTACCTTGTGAGGAAGCCCCGGCTAACTACGTGCCAGCAGCCGCGGTAATACGTAGGGGGCGAGCGTTGTCCGGAATTACTGGGCGTAAAGGGTGCGTAGGCGGTTGCTTAAGTTG	1.846987712	-3.961410624	1.192450269	-3.322076172	0.000893503	0.006887712	0.098701213	2.870914583	Bacteria	Firmicutes	Clostridia	Clostridiales	Christensenellaceae	NA	NA
TGGGGAATATTGGGCAATGGGCGCAAGCCTGACCCAGCAACGCCGCGTGAAGGAAGAAGGCTTTCGGGTTGTAAACTTCTTTTATTGGGGACGAAAGAAATGACGGTACCCAATGAATAAGCTCCGGCTAACTACGTGCCAGCAGCCGCGGTAATACGTAGGGAGCAAGCGTTATCCGGATTTACTGGGTGTAAAGGGCGTGTAGGCGGGAAAGCAAGTC	0.541654387	-3.337970724	1.0126111	-3.296399499	0.000979326	0.007490317	0.23361126	1.51574145	Bacteria	Firmicutes	Clostridia	Clostridiales	Ruminococcaceae	Oscillospira	NA
TGAGGAATATTGGTCAATGGCCGTAAGGCTGAACCAGCCAAGCCGCGTGAGGGATGAAGGTACAGAGTATCGTAAACCTCTTTTGTCGGGGAACAAAAGCGGGGACGCGTCCCCGTCTGCGTGTACCCGAAGAAAAAGCATCGGCTAACTCCGTGCCAGCAGCCGCGGTAATACGGAGGATGCGAGCGTTATCCGGATTTATTGGGTTTAAAGGGTGCGC	0.662582184	4.193754156	1.274108887	3.291519428	0.000996477	0.007562413	3.019420951	0.180448447	Bacteria	Bacteroidetes	Bacteroidia	Bacteroidales	S24-7	NA	NA
TGAGGGATATTGCACAATGGGCGAAAGCCTGATGCAGCAACGCCGCGTGAGGGATGACGGTTTTCGGATTGTAAACCTCTGTCCTTGGTGACGAACACAATGACGGTAGCCGAGGAGGAAGCCACGGCTAACTACGTGCCAGCAGCCGCGGTAATACGTAGGTGGCGAGCGTTGTCCGGAATTACTGGGTGTAAAGGGAGCGCAGGCGGGGAAGCAAGTC	4.446367612	-4.044966853	1.233032114	-3.280504059	0.001036218	0.00776825	0.182998134	2.456176874	Bacteria	Firmicutes	Clostridia	Clostridiales	Ruminococcaceae	NA	NA
TGGGGAATATTGGGCAATGGGCGGAAGCCTGACCCAGCAACGCCGCGTGAAGGATGAAGGTTTTCGGATTGTAAACTTCTTTTGTCAGGGACGATAATGACGGTACCTGACGAATAAGCCCCGGCTAACTACGTGCCAGCAGCCGCGGTAATACGTAGGGGGCAAGCGTTATCCGGATTTACTGGGTGTAAAGGGCGTGTAGGCGGGATTGCAAGTCAGA	1.302585207	5.557150009	1.694449311	3.279620095	0.00103947	0.00776825	5.613168208	0.553337767	Bacteria	Firmicutes	Clostridia	Clostridiales	Ruminococcaceae	NA	NA
TGGGGAATATTGGGCAATGGGCGAAAGCCTGACCCAGCGACGCCGCGTGAGGGAAGAAGGTCTTCGGATTGTAAACCTCTTTCAGCAGGGAAGAAGGAAGTGACGGTACCTGCAGAAGAAGCCACGGCTAACTACGTGCCAGCAGCCGCGGTAATACGTAGGTGGCAAGCGTTATCCGGAATTATTGGGTGTAAAGGGTGTGTAGGCGGGACTTTAAGTC	0.538782612	-3.798657574	1.161194872	-3.271335126	0.00107041	0.007938873	0.009576228	0.64872491	Bacteria	Firmicutes	Clostridia	Clostridiales	Ruminococcaceae	NA	NA
TAGGGAATTTTCGTCAATGGGGGGAACCCTGAACGAGCAATGCCGCGTGAGTGAAGACGGCCTTCGGGTTGTAAAGCTCTGTTGTAAAGGAAGAACGGACAGGATAGGGAATGATCCTGTAGTGACGGTACTTTACCAGAAAGCCACGGCTAACTACGTGCCAGCAGCCGCGGTAATACGTAGGTGGCAAGCGTTATCCGGAATTATTGGGCGTAAAGGG	1.191966269	-3.840233022	1.174751145	-3.268975764	0.001079375	0.007942248	0.22398715	3.382711341	Bacteria	Firmicutes	Erysipelotrichi	Erysipelotrichales	Erysipelotrichaceae	NA	NA
TGGGGAATTTTGCGCAATGGGGGAAACCCTGACGCAGCAACGCCGCGTGCGGGACGAAGGCCCTCGGGCTGTAAACCGCTTTCAGCAGGGAAGACATCGACGGTACCTGCAGAAGAAGCTCCGGCTAACTACGTGCCAGCAGCCGCGGTAATACGTAGGGGGCGAGCGTTATCCGGATTCATTGGGCGTAAAGCGCGCGTAGGCGGCCGCCTAAGCGGAA	0.766344116	-3.704963948	1.134070784	-3.266960054	0.00108709	0.007942248	0.070853972	2.330055634	Bacteria	Actinobacteria	Coriobacteriia	Coriobacteriales	Coriobacteriaceae	Adlercreutzia	NA
TGGGGAATATTAGGCAATGGGGGAAACCCTGACCTAGCGACGCCGCGTGAAGGATGAAGGTTTTCGGATTGTAAACTTCTTTGGCAGAGGACGATAATGACGGTACTCTGAGAACAAGCCACGGCTAACTACGTGCCAGCAGCCGCGGTAATACGTAGGTGGCAAGCGTTGTCCGGATTTACTGGGTGTAAAGGGCGAGTAGGCGGGCTAACAAGTCAGA	0.341964307	-4.483004471	1.373797002	-3.263221906	0.001101532	0.007988149	0.030619587	1.27248431	Bacteria	Firmicutes	Clostridia	Clostridiales	Ruminococcaceae	NA	NA
TCGGGAATATTGCGCAATGGAGGAAACTCTGACGCAGTGACGCCGCGTATGGGAAGAAGGTTTTCGGATTGTAAACCATTTTAGACAGGGAAGAAAAAAGACAGTACCTGTAGAATAAGCTCCGGCTAACTACGTGCCAGCAGCCGCGGTAATACGTAGGGAGCAAGCGTTATCCGGAATTATTGGGTGTAAAGGGTGCGTAGACGGGAAAACAAGTTAG	2.245538803	5.009009317	1.539551454	3.253551094	0.001139722	0.008204324	5.169804125	0.186359509	Bacteria	Firmicutes	Clostridia	Clostridiales	NA	NA	NA
TAGGGAATTTTCGGCAATGGGGGGAACCCTGACCGAGCAACGCCGCGTGAAGGAAGAAGGAATTCGTTTCGTAAACTTCTGTTATAAAGGAAGAAAGGGACATGTAGGGAATGACATGTGTAAGACGGTACTTTATTAGAAAGCCACGGCTAACTACGTGCCAGCAGCCGCGGTAATACGTAGGTGGCAAGCGTTATCCGGAATTATTGGGCGTAAAGAG	0.883497722	4.592705938	1.432509558	3.206056053	0.001345678	0.009616193	4.047861658	0.408000146	Bacteria	Firmicutes	Erysipelotrichi	Erysipelotrichales	Erysipelotrichaceae	NA	NA
TGGGGAATATTGCACAATGGGCGAAAGCCTGATGCAGCAACGCCGCGTGAAGGAAGAAGGCCTTTGGGTCGTAAACTTCTGTTCTAAGGGAAGATAATGACGGTACCTTAGGAGCAAGTCCCGGCTAACTACGTGCCAGCAGCCGCGGTAATACGTAGGGGGCGAGCGTTATCCGGAATTATTGGGCGTAAAGAGTGCGTAGGTGGTTACCTAAGCAGGG	5.741250898	-4.007910133	1.253763635	-3.196703129	0.001390079	0.009861503	0.241575083	2.177877443	Bacteria	Firmicutes	Clostridia	Clostridiales	[Mogibacteriaceae]	NA	NA
