# Supplementary material for: Early-life gut dysbiosis linked to juvenile mortality in ostriches
Source: Microbiome. 2020 Oct 12;8:147. doi: 10.1186/s40168-020-00925-7 (PMC7552511; doi:10.1186/s40168-020-00925-7)
Supplement: Supplementary file 7 — Additional file 6. Supplementary Table S5. Intestinal and environmental samples metadata. [file 40168_2020_925_MOESM6_ESM.tsv]

# Supplementary Table S5 - Intestinal and environmental samples metadata
SampleID	Type	ID	Inflammation	Group	Sex	Age	AgeWeek	Weight	TimePM	CauseDeath	EnvSample
E.run3.Ce.H.1020.na.S	Cecum	1020	0	2	M	57	8	7.3	1.5	Control	Animal
E.run3.Co.H.1020.na.S	Colon	1020	0	2	M	57	8	7.3	1.5	Control	Animal
E.run2.Il.H.1020.na.S	Ileum	1020	0	2	M	57	8	7.3	1.5	Control	Animal
E.run2.Ce.D.1021.na.S	Cecum	1021	4	4	M	30	4	1.8	3	Disease	Animal
E.run2.Co.D.1021.na.S	Colon	1021	3	4	M	30	4	1.8	3	Disease	Animal
E.run2.Il.D.1021.na.S	Ileum	1021	4	4	M	30	4	1.8	3	Disease	Animal
E.run3.Ce.D.1022.na.S	Cecum	1022	NA	2	M	46	6	5.2	44	Disease	Animal
E.run2.Co.D.1022.na.S	Colon	1022	1	2	M	46	6	5.2	44	Disease	Animal
E.run3.Il.D.1022.na.S	Ileum	1022	3	2	M	46	6	5.2	44	Disease	Animal
E.run3.Ce.D.1023.na.S	Cecum	1023	NA	3	M	69	9	9.7	0.5	Disease	Animal
E.run3.Il.D.1023.na.S	Ileum	1023	3	3	M	69	9	9.7	0.5	Disease	Animal
E.run3.Ce.D.1024.na.S	Cecum	1024	0	4	M	76	10	10.1	0	Disease	Animal
E.run3.Co.D.1024.na.S	Colon	1024	0	4	M	76	10	10.1	0	Disease	Animal
E.run2.Ce.D.1025.na.S	Cecum	1025	4	2	M	48	6	2.2	6	Disease	Animal
E.run3.Co.D.1025.na.rep2	Colon	1025	2	2	M	48	6	2.2	6	Disease	Animal
E.run2.Il.D.1025.na.S	Ileum	1025	3	2	M	48	6	2.2	6	Disease	Animal
E.run1.Ce.H.1027.na.S	Cecum	1027	0	2	M	43	6	6.5	0.5	Control	Animal
E.run1.Co.H.1027.na.S	Colon	1027	0	2	M	43	6	6.5	0.5	Control	Animal
E.run1.Il.H.1027.na.S	Ileum	1027	0	2	M	43	6	6.5	0.5	Control	Animal
E.run2.Ce.D.1028.na.S	Cecum	1028	1	2	M	22	3	0.91	4	Disease	Animal
E.run2.Co.D.1028.na.S	Colon	1028	1	2	M	22	3	0.91	4	Disease	Animal
E.run2.Il.D.1028.na.S	Ileum	1028	4	2	M	22	3	0.91	4	Disease	Animal
E.run1.Ce.H.1030.na.S	Cecum	1030	0	1	F	29	4	3.1	4	Control	Animal
E.run1.Co.H.1030.na.S	Colon	1030	0	1	F	29	4	3.1	4	Control	Animal
E.run1.Il.H.1030.na.S	Ileum	1030	0	1	F	29	4	3.1	4	Control	Animal
E.run1.Ce.H.1031.na.rep2	Cecum	1031	0	3	F	29	4	2.8	1	Control	Animal
E.run1.Co.H.1031.na.repPCR	Colon	1031	0	3	F	29	4	2.8	1	Control	Animal
E.run1.Il.H.1031.na.rep2	Ileum	1031	0	3	F	29	4	2.8	1	Control	Animal
E.run2.Ce.H.1033.na.S	Cecum	1033	0	2	F	84	12	22	2	Control	Animal
E.run2.Co.H.1033.na.S	Colon	1033	0	2	F	84	12	22	2	Control	Animal
E.run3.Il.H.1033.na.S	Ileum	1033	0	2	F	84	12	22	2	Control	Animal
E.run3.Ce.H.1034.na.S	Cecum	1034	0	4	F	57	8	8.8	3	Control	Animal
E.run3.Co.H.1034.na.S	Colon	1034	0	4	F	57	8	8.8	3	Control	Animal
E.run2.Il.H.1034.na.S	Ileum	1034	2	4	F	57	8	8.8	3	Control	Animal
E.run3.Ce.D.1039.na.S	Cecum	1039	NA	1	M	23	3	1.17	24	Disease	Animal
E.run3.Co.D.1039.na.S	Colon	1039	2	1	M	23	3	1.17	24	Disease	Animal
E.run3.Il.D.1039.na.S	Ileum	1039	4	1	M	23	3	1.17	24	Disease	Animal
E.run3.Co.D.1045.na.S	Colon	1045	3	1	M	22	3	1.9	1	Disease	Animal
E.run3.Il.D.1045.na.S	Ileum	1045	4	1	M	22	3	1.9	1	Disease	Animal
E.run2.Ce.D.1047.na.S	Cecum	1047	4	1	F	9	1	0.61	10	Disease	Animal
E.run3.Co.D.1047.na.S	Colon	1047	4	1	F	9	1	0.61	10	Disease	Animal
E.run3.Il.D.1047.na.S	Ileum	1047	3	1	F	9	1	0.61	10	Disease	Animal
E.run2.Ce.H.1048.na.S	Cecum	1048	0	3	M	57	8	9.7	2.5	Control	Animal
E.run3.Co.H.1048.na.S	Colon	1048	0	3	M	57	8	9.7	2.5	Control	Animal
E.run2.Il.H.1048.na.S	Ileum	1048	0	3	M	57	8	9.7	2.5	Control	Animal
E.run3.Ce.H.1053.na.S	Cecum	1053	0	3	M	57	8	8	2	Control	Animal
E.run3.Co.H.1053.na.S	Colon	1053	0	3	M	57	8	8	2	Control	Animal
E.run3.Il.H.1053.na.S	Ileum	1053	0	3	M	57	8	8	2	Control	Animal
E.run3.Ce.D.1055.na.S	Cecum	1055	1	4	F	37	5	1.6	0	Disease	Animal
E.run3.Co.D.1055.na.S	Colon	1055	1	4	F	37	5	1.6	0	Disease	Animal
E.run3.Il.D.1055.na.S	Ileum	1055	1	4	F	37	5	1.6	0	Disease	Animal
E.run2.Ce.H.1056.na.S	Cecum	1056	0	1	F	14	2	1.31	3	Control	Animal
E.run2.Co.H.1056.na.S	Colon	1056	0	1	F	14	2	1.31	3	Control	Animal
E.run2.Il.H.1056.na.S	Ileum	1056	0	1	F	14	2	1.31	3	Control	Animal
E.run3.Ce.H.1057.na.S	Cecum	1057	0	2	F	84	12	16	2	Control	Animal
E.run2.Co.H.1057.na.S	Colon	1057	0	3	F	84	12	16	2	Control	Animal
E.run3.Il.H.1057.na.S	Ileum	1057	1	2	F	84	12	16	2	Control	Animal
E.run3.Co.D.1058.na.S	Colon	1058	2	1	F	33	4	2.5	24	Disease	Animal
E.run2.Ce.H.1062.na.S	Cecum	1062	0	2	M	14	2	1.58	1	Control	Animal
E.run3.Co.H.1062.na.rep2	Colon	1062	0	2	M	14	2	1.58	1	Control	Animal
E.run2.Il.H.1062.na.rep2	Ileum	1062	0	2	M	14	2	1.58	1	Control	Animal
E.run1.Ce.D.1063.na.repPCR	Cecum	1063	2	3	F	44	6	4.7	1	Disease	Animal
E.run1.Co.D.1063.na.repPCR	Colon	1063	3	3	F	44	6	4.7	1	Disease	Animal
E.run1.Il.D.1063.na.repPCR	Ileum	1063	4	3	F	44	6	4.7	1	Disease	Animal
E.run1.Ce.H.1064.na.S	Cecum	1064	0	2	F	29	4	2.4	3	Control	Animal
E.run1.Co.H.1064.na.S	Colon	1064	0	2	F	29	4	2.4	3	Control	Animal
E.run1.Il.H.1064.na.S	Ileum	1064	0	2	F	29	4	2.4	3	Control	Animal
E.run3.Ce.H.1068.na.S	Cecum	1068	0	2	M	57	8	6.8	1.5	Control	Animal
E.run2.Co.H.1068.na.S	Colon	1068	0	2	M	57	8	6.8	1.5	Control	Animal
E.run2.Il.H.1068.na.S	Ileum	1068	0	2	M	57	8	6.8	1.5	Control	Animal
E.run2.Ce.D.1070.na.S	Cecum	1070	2	1	M	29	4	1.6	0	Disease	Animal
E.run2.Co.D.1070.na.S	Colon	1070	2	1	M	29	4	1.6	0	Disease	Animal
E.run2.Il.D.1070.na.S	Ileum	1070	3	1	M	29	4	1.6	0	Disease	Animal
E.run2.Ce.D.1072.na.S	Cecum	1072	3	4	F	31	4	2.2	3	Disease	Animal
E.run2.Co.D.1072.na.S	Colon	1072	3	4	F	31	4	2.2	3	Disease	Animal
E.run2.Il.D.1072.na.S	Ileum	1072	4	4	F	31	4	2.2	3	Disease	Animal
E.run2.Ce.H.1073.na.S	Cecum	1073	0	4	M	14	2	1.06	4	Control	Animal
E.run3.Co.H.1073.na.S	Colon	1073	0	4	M	14	2	1.06	4	Control	Animal
E.run2.Il.H.1073.na.S	Ileum	1073	0	4	M	14	2	1.06	4	Control	Animal
E.run3.Il.D.1076.na.S	Ileum	1076	4	4	M	27	3	1.8	3	Disease	Animal
E.run1.Ce.D.1080.na.rep1	Cecum	1080	1	1	F	29	4	0.85	5	Disease	Animal
E.run1.Co.D.1080.na.rep1	Colon	1080	2	1	F	29	4	0.85	5	Disease	Animal
E.run1.Il.D.1080.na.rep2	Ileum	1080	2	1	F	29	4	0.85	5	Disease	Animal
E.run2.Ce.H.1081.na.S	Cecum	1081	0	1	M	57	8	10.8	1	Control	Animal
E.run3.Co.H.1081.na.S	Colon	1081	0	1	M	57	8	10.8	1	Control	Animal
E.run2.Il.H.1081.na.S	Ileum	1081	1	1	M	57	8	10.8	1	Control	Animal
E.run3.Ce.D.1083.na.S	Cecum	1083	2	2	M	33	4	1.1	24	Disease	Animal
E.run3.Co.D.1083.na.S	Colon	1083	NA	2	M	33	4	1.1	24	Disease	Animal
E.run3.Il.D.1083.na.S	Ileum	1083	NA	2	M	33	4	1.1	24	Disease	Animal
E.run1.Ce.H.1085.na.S	Cecum	1085	NA	4	M	43	6	4.7	1.5	Control	Animal
E.run1.Co.H.1085.na.S	Colon	1085	NA	4	M	43	6	4.7	1.5	Control	Animal
E.run1.Il.H.1085.na.S	Ileum	1085	NA	4	M	43	6	4.7	1.5	Control	Animal
E.run3.Co.D.1090.na.S	Colon	1090	4	1	M	35	5	2.3	12	Disease	Animal
E.run3.Il.D.1090.na.S	Ileum	1090	4	1	M	35	5	2.3	12	Disease	Animal
E.run2.Ce.D.1092.na.S	Cecum	1092	1	1	F	32	4	2.2	12	Disease	Animal
E.run3.Co.D.1092.na.S	Colon	1092	1	1	F	32	4	2.2	12	Disease	Animal
E.run1.Ce.H.1094.na.rep2	Cecum	1094	0	1	F	29	4	1.9	1	Control	Animal
E.run1.Co.H.1094.na.rep1	Colon	1094	0	1	F	29	4	1.9	1	Control	Animal
E.run1.Il.H.1094.na.rep1	Ileum	1094	0	1	F	29	4	1.9	1	Control	Animal
E.run3.Ce.H.1095.na.S	Cecum	1095	0	1	M	84	12	15	2.5	Control	Animal
E.run2.Co.H.1095.na.S	Colon	1095	0	1	M	84	12	15	2.5	Control	Animal
E.run3.Il.H.1095.na.S	Ileum	1095	0	1	M	84	12	15	2.5	Control	Animal
E.run2.Co.H.1097.na.S	Colon	1097	0	3	M	84	12	19	1.5	Control	Animal
E.run3.Il.H.1097.na.S	Ileum	1097	2	3	M	84	12	19	1.5	Control	Animal
E.run1.Ce.H.1100.na.rep2	Cecum	1100	0	1	M	43	6	3	0	Control	Animal
E.run1.Co.H.1100.na.rep1	Colon	1100	0	1	M	43	6	3	0	Control	Animal
E.run1.Il.H.1100.na.rep2	Ileum	1100	0	1	M	43	6	3	0	Control	Animal
E.run2.Ce.D.1102.na.S	Cecum	1102	1	3	F	41	5	1.5	3	Disease	Animal
E.run2.Co.D.1102.na.S	Colon	1102	1	3	F	41	5	1.5	3	Disease	Animal
E.run2.Il.D.1102.na.S	Ileum	1102	2	3	F	41	5	1.5	3	Disease	Animal
E.run2.Ce.D.1104.na.S	Cecum	1104	0	1	F	35	5	1	20	Disease	Animal
E.run3.Il.D.1104.na.S	Ileum	1104	1	1	F	35	5	1	20	Disease	Animal
E.run2.Ce.D.1108.na.S	Cecum	1108	2	2	F	36	5	1.7	3	Disease	Animal
E.run2.Co.D.1108.na.S	Colon	1108	2	2	F	36	5	1.7	3	Disease	Animal
E.run2.Il.D.1108.na.S	Ileum	1108	2	2	F	36	5	1.7	3	Disease	Animal
E.run2.Ce.D.1109.na.S	Cecum	1109	2	4	F	45	6	1.4	1	Disease	Animal
E.run2.Co.D.1109.na.S	Colon	1109	2	4	F	45	6	1.4	1	Disease	Animal
E.run2.Il.D.1109.na.S	Ileum	1109	1	4	F	45	6	1.4	1	Disease	Animal
E.run3.Ce.D.1110.na.S	Cecum	1110	4	2	M	27	3	0.88	3	Disease	Animal
E.run3.Co.D.1110.na.S	Colon	1110	2	2	M	27	3	0.88	3	Disease	Animal
E.run3.Il.D.1110.na.S	Ileum	1110	4	2	M	27	3	0.88	3	Disease	Animal
E.run2.Ce.D.1111.na.S	Cecum	1111	NA	4	F	38	5	1.2	48	Disease	Animal
E.run3.Co.D.1111.na.S	Colon	1111	1	4	F	38	5	1.2	48	Disease	Animal
E.run3.Ce.D.1116.na.rep2	Cecum	1116	2	4	F	36	5	1.4	3	Disease	Animal
E.run3.Co.D.1116.na.S	Colon	1116	1	4	F	36	5	1.4	3	Disease	Animal
E.run2.Il.D.1116.na.S	Ileum	1116	3	4	F	36	5	1.4	3	Disease	Animal
E.run1.Ce.H.1117.na.rep2	Cecum	1117	0	1	M	43	6	4.2	0	Control	Animal
E.run1.Co.H.1117.na.rep2	Colon	1117	0	1	M	43	6	4.2	0	Control	Animal
E.run1.Il.H.1117.na.rep2	Ileum	1117	0	1	M	43	6	4.2	0	Control	Animal
E.run2.Ce.D.1119.na.S	Cecum	1119	NA	2	M	45	6	5	4	Disease	Animal
E.run2.Co.D.1119.na.S	Colon	1119	2	2	M	45	6	5	4	Disease	Animal
E.run2.Il.D.1119.na.S	Ileum	1119	4	2	M	45	6	5	4	Disease	Animal
E.run3.Ce.D.1121.na.S	Cecum	1121	2	2	M	3	0	NA	9	Disease	Animal
E.run3.Co.D.1121.na.S	Colon	1121	2	2	M	3	0	NA	9	Disease	Animal
E.run2.Il.D.1121.na.S	Ileum	1121	2	2	M	3	0	NA	9	Disease	Animal
E.run2.Ce.H.1122.na.S	Cecum	1122	0	1	M	14	2	1.73	3	Control	Animal
E.run3.Co.H.1122.na.S	Colon	1122	0	1	M	14	2	1.73	3	Control	Animal
E.run2.Il.H.1122.na.S	Ileum	1122	0	1	M	14	2	1.73	3	Control	Animal
E.run3.Ce.D.1123.na.S	Cecum	1123	3	2	M	24	3	0.75	0	Disease	Animal
E.run3.Co.D.1123.na.S	Colon	1123	2	2	M	24	3	0.75	0	Disease	Animal
E.run3.Il.D.1123.na.S	Ileum	1123	3	2	M	24	3	0.75	0	Disease	Animal
E.run1.Ce.H.1125.na.S	Cecum	1125	0	2	M	43	6	3	0.5	Control	Animal
E.run1.Co.H.1125.na.S	Colon	1125	0	2	M	43	6	3	0.5	Control	Animal
E.run1.Il.H.1125.na.S	Ileum	1125	0	2	M	43	6	3	0.5	Control	Animal
E.run3.Ce.H.1126.na.S	Cecum	1126	0	1	M	84	12	18	2.5	Control	Animal
E.run3.Co.H.1126.na.S	Colon	1126	0	1	M	84	12	18	2.5	Control	Animal
E.run3.Il.H.1126.na.S	Ileum	1126	0	1	M	84	12	18	2.5	Control	Animal
E.run2.Ce.D.1128.na.S	Cecum	1128	4	4	F	29	4	2.28	5	Disease	Animal
E.run2.Co.D.1128.na.S	Colon	1128	4	4	F	29	4	2.28	5	Disease	Animal
E.run2.Il.D.1128.na.S	Ileum	1128	4	4	F	29	4	2.28	5	Disease	Animal
E.run3.Ce.D.1129.na.S	Cecum	1129	1	3	M	63	9	3.3	2	Disease	Animal
E.run3.Co.D.1129.na.S	Colon	1129	0	3	M	63	9	3.3	2	Disease	Animal
E.run3.Il.D.1129.na.S	Ileum	1129	3	3	M	63	9	3.3	2	Disease	Animal
E.run3.Co.D.1130.na.S	Colon	1130	2	1	M	5	0	0.67	1	Disease	Animal
E.run3.Il.D.1130.na.S	Ileum	1130	3	1	M	5	0	0.67	1	Disease	Animal
E.run3.Ce.H.1131.na.S	Cecum	1131	0	4	F	84	12	15	1.5	Control	Animal
E.run2.Co.H.1131.na.S	Colon	1131	0	4	F	84	12	15	1.5	Control	Animal
E.run3.Il.H.1131.na.S	Ileum	1131	0	4	F	84	12	15	1.5	Control	Animal
E.run3.Ce.H.1132.na.S	Cecum	1132	2	2	F	84	12	24	2	Control	Animal
E.run3.Co.H.1132.na.S	Colon	1132	1	2	F	84	12	24	2	Control	Animal
E.run3.Il.H.1132.na.S	Ileum	1132	4	2	F	84	12	24	2	Control	Animal
E.run1.Ce.D.1134.na.rep2	Cecum	1134	1	1	M	30	4	0.8	0	Disease	Animal
E.run1.Co.D.1134.na.rep1	Colon	1134	1	1	M	30	4	0.8	0	Disease	Animal
E.run1.Il.D.1134.na.rep2	Ileum	1134	2	1	M	30	4	0.8	0	Disease	Animal
E.run1.Ce.H.1136.na.S	Cecum	1136	0	3	M	43	6	6	1	Control	Animal
E.run1.Co.H.1136.na.S	Colon	1136	0	3	M	43	6	6	1	Control	Animal
E.run1.Il.H.1136.na.S	Ileum	1136	0	3	M	43	6	6	1	Control	Animal
E.run1.Ce.H.1137.na.S	Cecum	1137	0	3	M	43	6	6	1	Control	Animal
E.run1.Co.H.1137.na.S	Colon	1137	0	3	M	43	6	6	1	Control	Animal
E.run1.Il.H.1137.na.S	Ileum	1137	0	3	M	43	6	6	1	Control	Animal
E.run3.Co.D.1138.na.S	Colon	1138	4	2	F	46	6	4.5	36	Disease	Animal
E.run3.Il.D.1138.na.S	Ileum	1138	4	2	F	46	6	4.5	36	Disease	Animal
E.run2.Ce.D.1139.na.S	Cecum	1139	3	1	F	30	4	0.97	0	Disease	Animal
E.run2.Co.D.1139.na.S	Colon	1139	3	1	F	30	4	0.97	0	Disease	Animal
E.run2.Il.D.1139.na.S	Ileum	1139	3	1	F	30	4	0.97	0	Disease	Animal
E.run3.Ce.D.1144.na.S	Cecum	1144	NA	4	M	40	5	1.5	1	Disease	Animal
E.run3.Co.D.1144.na.S	Colon	1144	0	4	M	40	5	1.5	1	Disease	Animal
E.run2.Il.D.1144.na.S	Ileum	1144	2	4	M	40	5	1.5	1	Disease	Animal
E.run3.Ce.D.1145.na.S	Cecum	1145	0	3	M	76	10	3.8	3	Disease	Animal
E.run3.Co.D.1145.na.S	Colon	1145	NA	3	M	76	10	3.8	3	Disease	Animal
E.run3.Il.D.1145.na.S	Ileum	1145	2	3	M	76	10	3.8	3	Disease	Animal
E.run3.Ce.D.1146.na.S	Cecum	1146	NA	1	F	32	4	0.81	12	Disease	Animal
E.run3.Co.D.1146.na.S	Colon	1146	1	1	F	32	4	0.81	12	Disease	Animal
E.run2.Ce.H.1147.na.S	Cecum	1147	0	1	F	14	2	1.65	2	Control	Animal
E.run2.Co.H.1147.na.S	Colon	1147	0	1	F	14	2	1.65	2	Control	Animal
E.run2.Il.H.1147.na.S	Ileum	1147	0	1	F	14	2	1.65	2	Control	Animal
E.run3.Ce.H.1148.na.S	Cecum	1148	0	3	M	57	8	11.9	2.5	Control	Animal
E.run3.Co.H.1148.na.S	Colon	1148	0	3	M	57	8	11.9	2.5	Control	Animal
E.run3.Il.H.1148.na.S	Ileum	1148	0	3	M	57	8	11.9	2.5	Control	Animal
E.run3.Ce.D.1149.na.S	Cecum	1149	2	1	F	36	5	1.3	18	Disease	Animal
E.run3.Co.D.1149.na.S	Colon	1149	3	1	F	36	5	1.3	18	Disease	Animal
E.run3.Il.D.1149.na.S	Ileum	1149	4	1	F	36	5	1.3	18	Disease	Animal
E.run2.Ce.H.1152.na.S	Cecum	1152	0	2	F	14	2	1.62	1	Control	Animal
E.run2.Co.H.1152.na.S	Colon	1152	0	2	F	14	2	1.62	1	Control	Animal
E.run2.Il.H.1152.na.S	Ileum	1152	0	2	F	14	2	1.62	1	Control	Animal
E.run2.Ce.D.1155.na.S	Cecum	1155	4	1	F	22	3	2.07	40	Disease	Animal
E.run3.Co.D.1155.na.S	Colon	1155	2	1	F	22	3	2.07	40	Disease	Animal
E.run2.Il.D.1155.na.S	Ileum	1155	3	1	F	22	3	2.07	40	Disease	Animal
E.run2.Ce.H.1158.na.S	Cecum	1158	0	4	M	57	8	5.2	3	Control	Animal
E.run3.Co.H.1158.na.S	Colon	1158	0	4	M	57	8	5.2	3	Control	Animal
E.run3.Il.H.1158.na.S	Ileum	1158	0	4	M	57	8	5.2	3	Control	Animal
E.run3.Co.D.1160.na.S	Colon	1160	0	3	F	47	6	2	28	Disease	Animal
E.run2.Il.D.1160.na.S	Ileum	1160	2	3	F	47	6	2	28	Disease	Animal
E.run3.Ce.D.1163.na.S	Cecum	1163	3	3	F	35	5	1.3	12	Disease	Animal
E.run2.Co.D.1163.na.S	Colon	1163	3	3	F	35	5	1.3	12	Disease	Animal
E.run1.Ce.H.1165.na.rep2	Cecum	1165	0	1	F	43	6	3.1	0	Control	Animal
E.run1.Co.H.1165.na.rep1	Colon	1165	0	1	F	43	6	3.1	0	Control	Animal
E.run1.Il.H.1165.na.rep1	Ileum	1165	0	1	F	43	6	3.1	0	Control	Animal
E.run3.Ce.D.1168.na.S	Cecum	1168	NA	1	F	38	5	2.4	3	Disease	Animal
E.run3.Il.D.1168.na.S	Ileum	1168	4	1	F	38	5	2.4	3	Disease	Animal
E.run2.Ce.H.1174.na.S	Cecum	1174	0	1	F	57	8	7.6	1	Control	Animal
E.run2.Co.H.1174.na.S	Colon	1174	0	1	F	57	8	7.6	1	Control	Animal
E.run2.Il.H.1174.na.S	Ileum	1174	0	1	F	57	8	7.6	1	Control	Animal
E.run3.Ce.D.1175.na.S	Cecum	1175	2	3	M	46	6	3.6	26	Disease	Animal
E.run3.Il.D.1175.na.S	Ileum	1175	4	3	M	46	6	3.6	26	Disease	Animal
E.run2.Ce.D.1177.na.S	Cecum	1177	2	4	F	28	4	3.09	4	Disease	Animal
E.run2.Co.D.1177.na.S	Colon	1177	4	4	F	28	4	3.09	4	Disease	Animal
E.run2.Il.D.1177.na.S	Ileum	1177	4	4	F	28	4	3.09	4	Disease	Animal
E.run2.Ce.D.1180.na.S	Cecum	1180	3	1	M	21	3	1.82	2	Disease	Animal
E.run2.Co.D.1180.na.S	Colon	1180	3	1	M	21	3	1.82	2	Disease	Animal
E.run2.Il.D.1180.na.S	Ileum	1180	4	1	M	21	3	1.82	2	Disease	Animal
E.run1.Ce.H.1183.na.rep1	Cecum	1183	0	2	M	29	4	2.3	1	Control	Animal
E.run1.Co.H.1183.na.rep2	Colon	1183	0	2	M	29	4	2.3	1	Control	Animal
E.run1.Il.H.1183.na.rep1	Ileum	1183	0	2	M	29	4	2.3	1	Control	Animal
E.run1.Ce.H.1185.na.S	Cecum	1185	0	4	M	29	4	2.8	4	Control	Animal
E.run1.Co.H.1185.na.S	Colon	1185	0	4	M	29	4	2.8	4	Control	Animal
E.run1.Il.H.1185.na.S	Ileum	1185	0	4	M	29	4	2.8	4	Control	Animal
E.run3.Ce.D.1186.na.S	Cecum	1186	1	1	F	26	3	0.95	24	Disease	Animal
E.run3.Ce.D.1187.na.S	Cecum	1187	NA	1	F	27	3	0.63	25	Disease	Animal
E.run3.Il.D.1187.na.S	Ileum	1187	2	1	F	27	3	0.63	25	Disease	Animal
E.run2.Ce.D.1188.na.rep1	Cecum	1188	0	1	M	36	5	1.5	4	Disease	Animal
E.run2.Co.D.1188.na.S	Colon	1188	4	1	M	36	5	1.5	4	Disease	Animal
E.run2.Il.D.1188.na.S	Ileum	1188	4	1	M	36	5	1.5	4	Disease	Animal
E.run1.Ce.H.1189.na.S	Cecum	1189	0	4	F	29	4	1.8	2	Control	Animal
E.run1.Co.H.1189.na.S	Colon	1189	3	4	F	29	4	1.8	2	Control	Animal
E.run1.Il.H.1189.na.S	Ileum	1189	3	4	F	29	4	1.8	2	Control	Animal
E.run3.Ce.H.1190.na.S	Cecum	1190	0	3	F	57	8	5.9	2	Control	Animal
E.run2.Co.H.1190.na.S	Colon	1190	0	3	F	57	8	5.9	2	Control	Animal
E.run3.Il.H.1190.na.S	Ileum	1190	0	3	F	57	8	5.9	2	Control	Animal
E.run2.Ce.H.1191.na.S	Cecum	1191	0	2	M	84	12	18	2	Control	Animal
E.run2.Co.H.1191.na.S	Colon	1191	0	2	M	84	12	18	2	Control	Animal
E.run3.Il.H.1191.na.S	Ileum	1191	4	2	M	84	12	18	2	Control	Animal
E.run2.Ce.D.1192.na.S	Cecum	1192	4	4	F	51	7	4.2	5	Disease	Animal
E.run2.Co.D.1192.na.S	Colon	1192	4	4	F	51	7	4.2	5	Disease	Animal
E.run2.Il.D.1192.na.S	Ileum	1192	4	4	F	51	7	4.2	5	Disease	Animal
E.run1.Ce.H.1193.na.rep2	Cecum	1193	0	3	F	29	4	3.6	1	Control	Animal
E.run1.Co.H.1193.na.rep1	Colon	1193	0	3	F	29	4	3.6	1	Control	Animal
E.run1.Il.H.1193.na.rep1	Ileum	1193	0	3	F	29	4	3.6	1	Control	Animal
E.run2.Ce.D.1194.na.S	Cecum	1194	2	4	M	31	4	0.59	4	Disease	Animal
E.run2.Co.D.1194.na.S	Colon	1194	1	4	M	31	4	0.59	4	Disease	Animal
E.run2.Il.D.1194.na.S	Ileum	1194	3	4	M	31	4	0.59	4	Disease	Animal
E.run2.Il.D.1195.na.S	Ileum	1195	4	4	M	35	5	1.8	16	Disease	Animal
E.run2.Ce.H.1197.na.S	Cecum	1197	0	4	M	14	2	1.02	4	Control	Animal
E.run2.Co.H.1197.na.S	Colon	1197	0	4	M	14	2	1.02	4	Control	Animal
E.run2.Il.H.1197.na.S	Ileum	1197	0	4	M	14	2	1.02	4	Control	Animal
E.run2.Ce.D.1198.na.S	Cecum	1198	1	4	M	55	7	7.3	3	Disease	Animal
E.run3.Co.D.1198.na.S	Colon	1198	1	4	M	55	7	7.3	3	Disease	Animal
E.run2.Il.D.1198.na.S	Ileum	1198	4	4	M	55	7	7.3	3	Disease	Animal
E.run3.Ce.D.1202.na.S	Cecum	1202	NA	1	F	3	0	NA	0	Disease	Animal
E.run3.Co.D.1202.na.S	Colon	1202	1	1	F	3	0	NA	0	Disease	Animal
E.run3.Il.D.1202.na.rep2	Ileum	1202	1	1	F	3	0	NA	0	Disease	Animal
E.run2.Ce.D.1203.na.S	Cecum	1203	0	3	M	46	6	3.2	36	Disease	Animal
E.run3.Co.D.1203.na.S	Colon	1203	0	3	M	46	6	3.2	36	Disease	Animal
E.run3.Il.D.1203.na.S	Ileum	1203	2	3	M	46	6	3.2	36	Disease	Animal
E.run3.Ce.D.1204.na.S	Cecum	1204	4	2	M	72	10	8.9	18	Disease	Animal
E.run3.Co.D.1204.na.S	Colon	1204	3	2	M	72	10	8.9	18	Disease	Animal
E.run2.Il.D.1204.na.S	Ileum	1204	4	2	M	72	10	8.9	18	Disease	Animal
E.run1.Ce.D.1206.na.rep2	Cecum	1206	1	1	M	43	6	2.2	1	Disease	Animal
E.run1.Co.D.1206.na.rep2	Colon	1206	1	1	M	43	6	2.2	1	Disease	Animal
E.run1.Il.D.1206.na.rep2	Ileum	1206	3	1	M	43	6	2.2	1	Disease	Animal
E.run1.Ce.H.1207.na.S	Cecum	1207	0	3	M	29	4	3.4	2	Control	Animal
E.run1.Co.H.1207.na.S	Colon	1207	0	3	M	29	4	3.4	2	Control	Animal
E.run1.Il.H.1207.na.S	Ileum	1207	0	3	M	29	4	3.4	2	Control	Animal
E.run3.Ce.D.1210.na.S	Cecum	1210	4	1	F	24	3	1.4	0	Disease	Animal
E.run3.Co.D.1210.na.S	Colon	1210	4	1	F	24	3	1.4	0	Disease	Animal
E.run2.Ce.H.1211.na.S	Cecum	1211	NA	2	F	14	2	1.48	1	Control	Animal
E.run2.Co.H.1211.na.S	Colon	1211	NA	2	F	14	2	1.48	1	Control	Animal
E.run2.Il.H.1211.na.S	Ileum	1211	NA	2	F	14	2	1.48	1	Control	Animal
E.run1.Ce.H.1212.na.S	Cecum	1212	0	4	M	43	6	3.1	1	Control	Animal
E.run1.Co.H.1212.na.S	Colon	1212	0	4	M	43	6	3.1	1	Control	Animal
E.run1.Il.H.1212.na.S	Ileum	1212	0	4	M	43	6	3.1	1	Control	Animal
E.run3.Ce.H.1213.na.S	Cecum	1213	0	3	F	84	12	18	1.5	Control	Animal
E.run3.Co.H.1213.na.S	Colon	1213	0	3	F	84	12	18	1.5	Control	Animal
E.run3.Il.H.1213.na.S	Ileum	1213	2	3	F	84	12	18	1.5	Control	Animal
E.run2.Ce.D.1215.na.S	Cecum	1215	1	3	F	34	4	1.6	12	Disease	Animal
E.run3.Co.D.1215.na.S	Colon	1215	1	3	F	34	4	1.6	12	Disease	Animal
E.run3.Il.D.1215.na.S	Ileum	1215	3	3	F	34	4	1.6	12	Disease	Animal
E.run3.Ce.D.1217.na.S	Cecum	1217	0	4	M	28	4	2.7	10	Disease	Animal
E.run3.Co.D.1217.na.S	Colon	1217	1	4	M	28	4	2.7	10	Disease	Animal
E.run3.Il.D.1217.na.S	Ileum	1217	4	4	M	28	4	2.7	10	Disease	Animal
E.run1.Ce.H.1222.na.S	Cecum	1222	0	4	F	29	4	2.7	3	Control	Animal
E.run1.Co.H.1222.na.S	Colon	1222	0	4	F	29	4	2.7	3	Control	Animal
E.run1.Il.H.1222.na.S	Ileum	1222	0	4	F	29	4	2.7	3	Control	Animal
E.run3.Ce.D.1223.na.S	Cecum	1223	NA	1	M	35	5	1.2	12	Disease	Animal
E.run3.Co.D.1223.na.S	Colon	1223	2	1	M	35	5	1.2	12	Disease	Animal
E.run3.Il.D.1223.na.S	Ileum	1223	2	1	M	35	5	1.2	12	Disease	Animal
E.run1.Ce.H.1224.na.rep1	Cecum	1224	0	2	M	43	6	3.6	0.5	Control	Animal
E.run1.Co.H.1224.na.rep2	Colon	1224	0	2	M	43	6	3.6	0.5	Control	Animal
E.run1.Il.H.1224.na.rep1	Ileum	1224	0	2	M	43	6	3.6	0.5	Control	Animal
E.run2.Ce.H.1227.na.S	Cecum	1227	0	3	M	14	2	1.39	3	Control	Animal
E.run3.Co.H.1227.na.S	Colon	1227	0	3	M	14	2	1.39	3	Control	Animal
E.run2.Il.H.1227.na.S	Ileum	1227	0	3	M	14	2	1.39	3	Control	Animal
E.run2.Ce.D.1229.na.S	Cecum	1229	2	1	F	22	3	1.21	4	Disease	Animal
E.run2.Co.D.1229.na.S	Colon	1229	2	1	F	22	3	1.21	4	Disease	Animal
E.run2.Il.D.1229.na.S	Ileum	1229	4	1	F	22	3	1.21	4	Disease	Animal
E.run3.Ce.H.1232.na.S	Cecum	1232	0	4	F	84	12	11	1.5	Control	Animal
E.run2.Co.H.1232.na.S	Colon	1232	0	4	F	84	12	11	1.5	Control	Animal
E.run3.Il.H.1232.na.S	Ileum	1232	0	4	F	84	12	11	1.5	Control	Animal
E.run1.Ce.D.1235.na.rep2	Cecum	1235	NA	NA	M	5	0	0.61	8	Disease	Animal
E.run1.Co.D.1235.na.repPCR	Colon	1235	NA	NA	M	5	0	0.61	8	Disease	Animal
E.run1.Il.D.1235.na.repPCR	Ileum	1235	3	NA	M	5	0	0.61	8	Disease	Animal
E.run3.Il.D.1238.na.S	Ileum	1238	4	4	F	28	4	2.11	10	Disease	Animal
E.run2.Ce.D.1239.na.S	Cecum	1239	3	2	M	22	3	0.55	4	Disease	Animal
E.run2.Co.D.1239.na.S	Colon	1239	3	2	M	22	3	0.55	4	Disease	Animal
E.run2.Il.D.1239.na.S	Ileum	1239	3	2	M	22	3	0.55	4	Disease	Animal
E.run2.Ce.H.1241.na.S	Cecum	1241	0	3	M	14	2	1.18	2	Control	Animal
E.run3.Co.H.1241.na.S	Colon	1241	0	3	M	14	2	1.18	2	Control	Animal
E.run2.Il.H.1241.na.rep1	Ileum	1241	0	3	M	14	2	1.18	2	Control	Animal
E.run3.Ce.D.1243.na.S	Cecum	1243	4	2	M	6	0	0.58	4	Disease	Animal
E.run3.Ce.D.1245.na.S	Cecum	1245	1	2	M	25	3	0.55	48	Disease	Animal
E.run3.Co.D.1245.na.S	Colon	1245	0	2	M	25	3	0.55	48	Disease	Animal
E.run3.Il.D.1245.na.S	Ileum	1245	1	2	M	25	3	0.55	48	Disease	Animal
E.run3.Co.D.1246.na.S	Colon	1246	NA	4	M	15	2	0.52	9	Disease	Animal
E.run3.EnvW.na.Ctrl41.na.S	EnvWater	Ctrl41	NA	NA	NA	15	2	NA	NA	NA	Env
E.run2.EnvF.na.Ctrl42.na.S	EnvFood	Ctrl42	NA	NA	NA	15	2	NA	NA	NA	Env
E.run2.EnvS.na.Ctrl43.na.S	EnvSoil	Ctrl43	NA	NA	NA	15	2	NA	NA	NA	Env
E.run2.EnvW.na.Ctrl48.na.S	EnvWater	Ctrl48	NA	NA	NA	15	2	NA	NA	NA	Env
E.run3.EnvF.na.Ctrl49.na.S	EnvFood	Ctrl49	NA	NA	NA	15	2	NA	NA	NA	Env
E.run2.EnvS.na.Ctrl50.na.rep2	EnvSoil	Ctrl50	NA	NA	NA	15	2	NA	NA	NA	Env
E.run3.EnvW.na.Ctrl55.na.S	EnvWater	Ctrl55	NA	NA	NA	28	4	NA	NA	NA	Env
E.run2.EnvF.na.Ctrl56.na.S	EnvFood	Ctrl56	NA	NA	NA	28	4	NA	NA	NA	Env
E.run2.EnvS.na.Ctrl57.na.S	EnvSoil	Ctrl57	NA	NA	NA	28	4	NA	NA	NA	Env
E.run2.EnvW.na.Ctrl62.na.S	EnvWater	Ctrl62	NA	NA	NA	28	4	NA	NA	NA	Env
E.run2.EnvF.na.Ctrl63.na.S	EnvFood	Ctrl63	NA	NA	NA	28	4	NA	NA	NA	Env
E.run3.EnvS.na.Ctrl64.na.S	EnvSoil	Ctrl64	NA	NA	NA	28	4	NA	NA	NA	Env
E.run3.EnvW.na.Ctrl66.na.S	EnvWater	Ctrl66	NA	NA	NA	42	6	NA	NA	NA	Env
E.run3.EnvF.na.Ctrl67.na.S	EnvFood	Ctrl67	NA	NA	NA	42	6	NA	NA	NA	Env
E.run2.EnvS.na.Ctrl68.na.S	EnvSoil	Ctrl68	NA	NA	NA	42	6	NA	NA	NA	Env
E.run2.EnvW.na.Ctrl73.na.S	EnvWater	Ctrl73	NA	NA	NA	42	6	NA	NA	NA	Env
E.run2.EnvF.na.Ctrl74.na.S	EnvFood	Ctrl74	NA	NA	NA	42	6	NA	NA	NA	Env
E.run3.EnvS.na.Ctrl75.na.S	EnvSoil	Ctrl75	NA	NA	NA	42	6	NA	NA	NA	Env
E.run3.EnvS.na.Ctrl79.na.S	EnvSoil	Ctrl79	NA	NA	NA	56	8	NA	NA	NA	Env
E.run3.EnvF.na.Ctrl80.na.S	EnvFood	Ctrl80	NA	NA	NA	56	8	NA	NA	NA	Env
E.run2.EnvW.na.Ctrl81.na.S	EnvWater	Ctrl81	NA	NA	NA	56	8	NA	NA	NA	Env
E.run3.EnvS.na.Ctrl88.na.S	EnvSoil	Ctrl88	NA	NA	NA	56	8	NA	NA	NA	Env
E.run3.EnvF.na.Ctrl89.na.rep2	EnvFood	Ctrl89	NA	NA	NA	56	8	NA	NA	NA	Env
E.run3.EnvW.na.Ctrl90.na.S	EnvWater	Ctrl90	NA	NA	NA	56	8	NA	NA	NA	Env
E.run2.Neg.na.Neg1.na.S	Negative	Neg1	NA	NA	NA	NA	NA	NA	NA	NA	Env
E.run2.Neg.na.Neg2.na.S	Negative	Neg2	NA	NA	NA	NA	NA	NA	NA	NA	Env
E.run3.Neg.na.Neg3.na.S	Negative	Neg3	NA	NA	NA	NA	NA	NA	NA	NA	Env
E.run3.Neg.na.Neg4.na.S	Negative	Neg4	NA	NA	NA	NA	NA	NA	NA	NA	Env
