# Supplementary material for: Early-life gut dysbiosis linked to juvenile mortality in ostriches
Source: Microbiome. 2020 Oct 12;8:147. doi: 10.1186/s40168-020-00925-7 (PMC7552511; doi:10.1186/s40168-020-00925-7)
Supplement: Supplementary file 8 — Additional file 7. Supplementary Table S6. Fecal samples metadata. [file 40168_2020_925_MOESM7_ESM.tsv]

# Supplementary Table S6 - Fecal samples metadata
SampleID	Type	SequencingRun	ChickID	FaNr	Group	Sex	AgeDay	AgeWeek	AgeDied	Weight	WeightPM	WeightHatch	CauseDeath	EnvSample	ID_week	ShannonRaw	Faith	Rich	AgeDiedWk	NoObs	Enterobacteriaceae	Peptostreptococcaceae	Ruminococcaceae	Porphyromonadaceae	Clostridiaceae	Lactobacillaceae	Turicibacteraceae	S24	Lachnospiraceae	AgeWeekF	AgeDiedWkF	Survival
E.run1.Fa.na.1027.667.S	Feces	Run1	1027	667	2	M	42	6	43	5.5	6.5	0.88	Control	Animal	1027_6	4.084254822	103.7581674	389	6	1	0	0	2485.244397	24.05988311	1044.481985	15.56815966	138.6981497	39.62804277	389.2039916	6	6	1
E.run1.Fa.na.1030.602.S	Feces	Run1	1030	602	1	F	28	4	29	3.3	3.1	1.005	Control	Animal	1030_4	3.912885949	97.763912	324	4	1	37.74471264	5.806878868	1752.225698	18.87235632	423.9021574	17.4206366	274.3750265	0	1627.377803	4	4	1
E.run1.Fa.na.1031.535.rep1	Feces	Run1	1031	535	3	F	28	4	29	2.9	2.8	0.737	Control	Animal	1031_4	NA	NA	NA	4	1	NA	NA	NA	NA	NA	NA	NA	NA	NA	4	4	1
E.run1.Fa.na.1064.570.S	Feces	Run1	1064	570	2	F	28	4	29	2.3	2.4	0.871	Control	Animal	1064_4	4.201276764	181.6365091	370	4	1	0	0	4803.961614	10.12883473	224.2813404	26.04557502	141.8036862	131.6748515	824.7765422	4	4	1
E.run1.Fa.na.1085.743.S	Feces	Run1	1085	743	4	M	42	6	43	5	4.7	0.772	Control	Animal	1085_6	3.6697112	73.57477674	296	6	1	0	13.60065946	1753.125005	4.080197839	3873.467815	80.24389083	1218.619087	0	1849.689686	6	6	1
E.run1.Fa.na.1094.612.rep1	Feces	Run1	1094	612	1	F	28	4	29	2.1	1.9	0.99	Control	Animal	1094_4	NA	NA	NA	4	1	NA	NA	NA	NA	NA	NA	NA	NA	NA	4	4	1
E.run1.Fa.na.1100.636.rep1	Feces	Run1	1100	636	1	M	42	6	43	3	3	0.985	Control	Animal	1100_6	NA	NA	NA	6	1	NA	NA	NA	NA	NA	NA	NA	NA	NA	6	6	1
E.run1.Fa.na.1117.647.rep1	Feces	Run1	1117	647	1	M	42	6	43	4.2	4.2	0.78	Control	Animal	1117_6	4.390767867	50.68804802	438	6	1	31.87083995	41.83047743	2837.500719	2.987891245	2777.742894	6.971746238	1933.165635	73.70131738	783.8234699	6	6	1
E.run1.Fa.na.1125.666.S	Feces	Run1	1125	666	2	M	42	6	43	3.3	3	0.89	Control	Animal	1125_6	3.810914371	72.09399228	387	6	1	754.6516983	22.99118077	3498.716744	16.22906878	2362.68193	25.69602557	999.4401524	8.11453439	279.9514364	6	6	1
E.run1.Fa.na.1136.708.S	Feces	Run1	1136	708	3	M	42	6	43	6.1	6	0.918	Control	Animal	1136_6	4.04109958	89.94016426	344	6	1	65.33146197	0	4016.718278	3.499899748	2791.753366	24.49929824	389.6555053	16.33286549	421.154603	6	6	1
E.run1.Fa.na.1137.706.S	Feces	Run1	1137	706	3	M	42	6	43	6.3	6	1.065	Control	Animal	1137_6	3.424455935	144.4982818	321	6	1	0	1.447532945	1889.030493	0	5817.634905	0	1631.369629	17.37039534	616.6490345	6	6	1
E.run1.Fa.na.1165.637.rep1	Feces	Run1	1165	637	1	F	42	6	43	3.1	3.1	0.726	Control	Animal	1165_6	NA	NA	NA	6	1	NA	NA	NA	NA	NA	NA	NA	NA	NA	6	6	1
E.run1.Fa.na.1183.573.rep1	Feces	Run1	1183	573	2	M	28	4	29	2.3	2.3	0.854	Control	Animal	1183_4	4.673684385	147.3840409	460	4	1	0	6.688733961	3792.512156	0	537.7742105	5.350987169	666.1979025	12.03972113	1056.819966	4	4	1
E.run1.Fa.na.1185.446.S	Feces	Run1	1185	446	4	M	28	4	29	2.7	2.8	0.78	Control	Animal	1185_4	4.224717948	49.58152865	325	4	1	9.787365885	0	3788.798082	2.174970197	86.99880786	0	80.47389728	430.6440989	1313.681999	4	4	1
E.run1.Fa.na.1189.445.S	Feces	Run1	1189	445	4	F	28	4	29	2.1	1.8	0.612	Control	Animal	1189_4	4.675805681	78.86582847	410	4	1	24.97755708	0	4839.699038	4.757629921	442.4595827	28.54577953	116.561933	45.19748425	1020.511618	4	4	1
E.run1.Fa.na.1193.507.rep1	Feces	Run1	1193	507	3	F	28	4	29	3.2	3.6	0.828	Control	Animal	1193_4	4.294763161	61.62188111	344	4	1	49.42907878	2.149090382	2377.968507	60.17453069	370.7180908	47.2799884	91.33634122	2768.028411	1495.766906	4	4	1
E.run1.Fa.na.1207.495.S	Feces	Run1	1207	495	3	M	28	4	29	3.2	3.4	0.752	Control	Animal	1207_4	4.143086431	40.2969507	364	4	1	57.45010953	0	1926.268379	6.758836416	393.1389849	9.011781888	238.81222	488.8891674	1158.013973	4	4	1
E.run1.Fa.na.1212.742.S	Feces	Run1	1212	742	4	M	42	6	43	3.4	3.1	0.973	Control	Animal	1212_6	4.649382279	111.0640273	436	6	1	4.800217904	1.200054476	4195.390448	0	514.8233702	115.2052297	229.2104049	10.80049028	639.6290357	6	6	1
E.run1.Fa.na.1222.465.S	Feces	Run1	1222	465	4	F	28	4	29	2.5	2.7	0.857	Control	Animal	1222_4	4.44498965	79.67563268	382	4	1	4.301693319	1.07542333	2685.332055	2.15084666	225.8388992	17.20677328	197.8778927	10.7542333	824.849694	4	4	1
E.run1.Fa.na.1224.665.rep1	Feces	Run1	1224	665	2	M	42	6	43	4	3.6	0.774	Control	Animal	1224_6	NA	NA	NA	6	1	NA	NA	NA	NA	NA	NA	NA	NA	NA	6	6	1
E.run2.Fa.na.1019.283.S	Feces	Run2	1019	283	1	F	14	2	NA	1.3	NA	0.891	Survived	Animal	1019_2	3.716410618	72.90003849	385	NA	5	4492.409102	3.042950396	4007.565672	8.11453439	390.5119674	2.028633597	8.11453439	406.7410363	1667.536817	2	NA	1
E.run2.Fa.na.1020.312.S	Feces	Run2	1020	312	2	M	14	2	57	1.56	7.3	0.886	Control	Animal	1020_2	3.897724213	43.60041534	321	8	5	46.30882868	0	3220.340978	147.6876158	284.1109219	37.54769893	0	163.9582853	1173.991387	2	8	1
E.run2.Fa.na.1020.615.S	Feces	Run2	1020	615	2	M	28	4	57	1.7	7.3	0.886	Control	Animal	1020_4	4.645022851	61.15945888	420	8	5	0	22.96238655	3537.973866	7.065349707	608.5032436	0	924.677643	16.78020555	1993.311786	4	8	1
E.run2.Fa.na.1020.670.S	Feces	Run2	1020	670	2	M	42	6	57	4	7.3	0.886	Control	Animal	1020_6	4.915653596	74.4447375	404	8	5	0	0	2409.613352	15.76972089	481.5021445	35.74470069	285.9576055	65.18151302	600.3007086	6	8	1
E.run2.Fa.na.1021.173.S	Feces	Run2	1021	173	4	M	7	1	30	0.95	1.8	0.85	Disease	Animal	1021_1	3.87834968	38.23831846	175	5	3	0	10.01226551	960.1762622	8.009812406	94.11529577	0	14.01717171	0	1649.020129	1	5	0
E.run2.Fa.na.1021.466.S	Feces	Run2	1021	466	4	M	28	4	30	2.2	1.8	0.85	Disease	Animal	1021_4	4.487556546	32.9922993	187	5	3	0	0	943.9583614	0	68.23795385	4.549196923	13.64759077	232.0090431	345.7389662	4	5	0
E.run2.Fa.na.1022.294.S	Feces	Run2	1022	294	2	M	14	2	46	1.92	5.2	0.784	Disease	Animal	1022_2	4.21036073	61.78628856	405	7	4	0	0	6433.633084	55.62490503	254.5546502	10.37074501	0	97.10788506	979.5640056	2	7	0
E.run2.Fa.na.1024.227.S	Feces	Run2	1024	227	4	M	7	1	76	1.14	10.1	1.01	Disease	Animal	1024_1	3.946807782	62.52026374	251	11	5	254.6326769	65.65441845	2446.070698	172.121043	1117.012335	0	91.3838527	0	632.5891939	1	11	0
E.run2.Fa.na.1024.747.S	Feces	Run2	1024	747	4	M	42	6	76	4.6	10.1	1.01	Disease	Animal	1024_6	4.696691745	67.39586052	622	11	5	23.06071655	17.8196446	4554.491518	5.241071943	3745.27001	31.44643166	1416.137639	181.3410892	1063.937604	6	11	0
E.run2.Fa.na.1025.228.S	Feces	Run2	1025	228	2	M	7	1	48	0.78	2.2	0.896	Disease	Animal	1025_1	4.001150765	136.1040513	399	7	4	25.23231871	0.970473796	2938.594656	7.763790372	462.9160009	0	50.46463741	132.9549101	1768.203257	1	7	0
E.run2.Fa.na.1025.574.S	Feces	Run2	1025	574	2	M	28	4	48	1.6	2.2	0.896	Disease	Animal	1025_4	4.454156275	71.79885158	515	7	4	351.3096922	4.169847978	4036.412843	4.169847978	241.8511827	7.297233962	158.4542232	65.67510566	1979.635328	4	7	0
E.run2.Fa.na.1025.671.S	Feces	Run2	1025	671	2	M	42	6	48	2.9	2.2	0.896	Disease	Animal	1025_6	4.876130876	114.5638519	595	7	4	15.33364505	5.111215017	4888.025295	32.37102844	1389.398616	22.14859841	203.5967315	71.55701025	511.9733709	6	7	0
E.run2.Fa.na.1028.309.S	Feces	Run2	1028	309	2	M	14	2	22	1.16	0.91	0.71	Disease	Animal	1028_2	4.133302805	45.26010822	377	3	2	0	0	7189.657857	77.54776017	145.2906311	155.9868739	1.78270713	70.41693165	1027.730661	2	3	0
E.run2.Fa.na.1033.549.S	Feces	Run2	1033	549	2	F	28	4	84	3	22	0.896	Control	Animal	1033_4	3.728897608	28.97743257	74	12	6	0	0	169.1713062	0	0.275972767	0	9.935019612	9.935019612	196.2166373	4	12	1
E.run2.Fa.na.1033.93.S	Feces	Run2	1033	93	2	F	7	1	84	1.02	22	0.896	Control	Animal	1033_1	3.247224853	96.07917311	200	12	6	107.7505292	0	1715.999982	45.86677931	212.5888819	0	8.736529392	0	1779.33982	1	12	1
E.run2.Fa.na.1034.373.S	Feces	Run2	1034	373	4	F	14	2	57	1.82	8.8	0.817	Control	Animal	1034_2	4.216245668	50.57203352	369	8	5	0	0	4558.278813	56.73300581	273.4821818	3.636731141	0	7.273462283	1123.022576	2	8	1
E.run2.Fa.na.1035.290.S	Feces	Run2	1035	290	2	M	14	2	NA	1.98	NA	0.768	Survived	Animal	1035_2	4.685061724	51.62661859	390	NA	6	0	0	3123.499893	32.81155409	200.8707336	2.400845421	0	420.1479487	1309.261036	2	NA	1
E.run2.Fa.na.1035.543.S	Feces	Run2	1035	543	2	M	28	4	NA	3.7	NA	0.768	Survived	Animal	1035_4	4.937580282	52.49532661	540	NA	6	14.48855922	8.149814559	5415.099007	0	1223.377719	6.338744657	1023.254495	5.433209706	2547.269817	4	NA	1
E.run2.Fa.na.1035.675.S	Feces	Run2	1035	675	2	M	42	6	NA	8	NA	0.768	Survived	Animal	1035_6	4.620401815	50.68769448	551	NA	6	0	0	3839.552898	6.365909588	4273.344165	0	501.0880261	391.9581475	1214.0699	6	NA	1
E.run2.Fa.na.1039.252.S	Feces	Run2	1039	252	1	M	14	2	23	1.4	1.17	0.705	Disease	Animal	1039_2	3.800703691	56.02491353	345	4	2	2.337894637	1.168947319	2505.054104	7.013683912	93.51578549	0	0	687.3410233	772.6741775	2	4	0
E.run2.Fa.na.1042.68.S	Feces	Run2	1042	68	2	M	7	1	NA	0.98	NA	0.873	Survived	Animal	1042_1	3.893109081	56.97167028	205	NA	6	3.240114035	0	1875.215998	12.96045614	373.4231426	0	8.100285088	0	1786.112862	1	NA	1
E.run2.Fa.na.1045.269.S	Feces	Run2	1045	269	1	M	14	2	22	1.8	1.9	0.731	Disease	Animal	1045_2	4.502118524	63.57897273	409	3	2	58.71514543	5.150451353	5590.299899	6.180541624	186.446339	0	4.120361083	701.4914743	590.2417251	2	3	0
E.run2.Fa.na.1048.135.S	Feces	Run2	1048	135	3	M	7	1	57	0.86	9.7	0.742	Control	Animal	1048_1	2.847920662	95.62740955	193	8	5	28.10907182	0	1305.711723	0	29.92256033	0	1.813488505	0	2009.345263	1	8	1
E.run2.Fa.na.1048.353.S	Feces	Run2	1048	353	3	M	14	2	57	1.39	9.7	0.742	Control	Animal	1048_2	4.630930458	81.71440913	484	8	5	17.12780358	0	4163.198123	111.90165	221.5195929	15.98595001	29.68819287	135.880575	1832.674983	2	8	1
E.run2.Fa.na.1053.132.S	Feces	Run2	1053	132	3	M	7	1	57	1.2	8	0.889	Control	Animal	1053_1	3.720136677	76.51435979	249	8	5	668.9390009	2.150929263	1765.195949	1.433952842	398.6388901	0	17.92441053	0	1621.800665	1	8	1
E.run2.Fa.na.1053.517.S	Feces	Run2	1053	517	3	M	28	4	57	4.4	8	0.889	Control	Animal	1053_4	3.612701213	67.02690975	366	8	5	2859.979177	0	2366.342218	8.38703571	524.7888058	11.98147959	31.15184692	20.36851529	779.9943211	4	8	1
E.run2.Fa.na.1053.781.S	Feces	Run2	1053	781	3	M	42	6	57	6.6	8	0.889	Control	Animal	1053_6	4.37974131	89.68221237	529	8	5	3.092954199	2.061969466	4440.451245	2.061969466	4717.786138	25.77461833	720.6583285	35.05348092	556.7317559	6	8	1
E.run2.Fa.na.1055.388.S	Feces	Run2	1055	388	4	F	14	2	37	1.49	1.6	0.937	Disease	Animal	1055_2	4.235547832	45.82529153	318	6	3	0	0	2298.504633	48.97878974	55.9757597	12.82777826	0	2.332323321	1687.435923	2	6	0
E.run2.Fa.na.1055.478.S	Feces	Run2	1055	478	4	F	28	4	37	2.3	1.6	0.937	Disease	Animal	1055_4	3.768189913	48.69931222	377	6	3	412.1884772	0	1435.342715	0	107.3153432	45.12122384	68.29158202	36.58477608	1204.858626	4	6	0
E.run2.Fa.na.1057.104.S	Feces	Run2	1057	104	2	F	7	1	84	1.03	16	0.8	Control	Animal	1057_1	3.364825778	98.92896569	204	12	6	29.15189268	0	1677.558915	0	261.041948	0	1.325086031	0	1876.32182	1	12	1
E.run2.Fa.na.1057.557.S	Feces	Run2	1057	557	2	F	28	4	84	1.9	16	0.8	Control	Animal	1057_4	4.884598866	67.16255548	475	12	6	7.402656638	2.961062655	3126.141898	7.402656638	492.2766664	0	477.4713532	81.42922302	2385.876235	4	12	1
E.run2.Fa.na.1058.243.S	Feces	Run2	1058	243	1	F	14	2	33	1.6	2.5	0.894	Disease	Animal	1058_2	4.08007227	72.65161734	389	5	3	943.2793011	1.907541559	3510.83024	23.84426949	353.8489593	0	1.907541559	188.8466144	813.566475	2	5	0
E.run2.Fa.na.1063.500.S	Feces	Run2	1063	500	3	F	28	4	44	3.8	4.7	0.894	Disease	Animal	1063_4	4.898322015	72.38560551	501	7	4	0	0	3255.448919	1.470392466	1024.863549	12.49833596	1777.704491	30.14304555	2032.817584	4	7	0
E.run2.Fa.na.1063.713.S	Feces	Run2	1063	713	3	F	42	6	44	5.6	4.7	0.894	Disease	Animal	1063_6	4.096406186	75.39273196	544	7	4	0	13.52468928	4191.613315	8.322885709	5996.639153	2.080721427	2676.848116	29.13009998	935.2842815	6	7	0
E.run2.Fa.na.1068.301.S	Feces	Run2	1068	301	2	M	14	2	57	1.48	6.8	0.734	Control	Animal	1068_2	4.554012535	77.54946289	394	8	5	301.5195123	4.674721122	3333.85528	134.0086722	206.4668495	1.558240374	0	567.9786163	1509.934922	2	8	1
E.run2.Fa.na.1068.539.S	Feces	Run2	1068	539	2	M	28	4	57	2.2	6.8	0.734	Control	Animal	1068_4	4.603040492	78.12036443	365	8	5	10.25514012	0	2608.651269	0	121.779789	2.563785031	32.04731289	584.5429871	1263.94602	4	8	1
E.run2.Fa.na.1068.681.S	Feces	Run2	1068	681	2	M	42	6	57	3.7	6.8	0.734	Control	Animal	1068_6	4.872744709	93.22741485	538	8	5	2.499479849	0	3333.472959	18.3295189	752.3434345	14.9968791	951.4686626	206.6236675	1023.953578	6	8	1
E.run2.Fa.na.1070.282.S	Feces	Run2	1070	282	1	M	14	2	29	1.67	1.6	0.903	Disease	Animal	1070_2	4.263357475	51.90348021	330	4	3	7.142977417	10.71446613	2821.47608	0	155.3597588	0	26.78616532	178.5744354	530.3660732	2	4	0
E.run2.Fa.na.1070.588.S	Feces	Run2	1070	588	1	M	28	4	29	1.7	1.6	0.903	Disease	Animal	1070_4	3.837817486	86.4432258	446	4	3	1879.843693	97.49036849	2993.527786	67.66978519	404.8717657	3.440836535	223.6543747	8.028618582	1571.315351	4	4	0
E.run2.Fa.na.1071.212.S	Feces	Run2	1071	212	4	F	7	1	NA	1.19	NA	0.874	Survived	Animal	1071_1	3.65694375	99.27765128	253	NA	6	7.153280848	0	1606.308955	601.6704002	383.8927388	0	18.28060662	0	1664.330011	1	NA	1
E.run2.Fa.na.1071.406.S	Feces	Run2	1071	406	4	F	14	2	NA	1.88	NA	0.874	Survived	Animal	1071_2	4.61490368	45.72763456	368	NA	6	2.899209132	0	3096.355352	22.46887077	306.5913657	7.248022829	0	138.437236	1830.850566	2	NA	1
E.run2.Fa.na.1071.481.S	Feces	Run2	1071	481	4	F	28	4	NA	3	NA	0.874	Survived	Animal	1071_4	4.687839565	53.21568856	475	NA	6	425.5807657	128.0442999	2471.329003	7.401404621	506.9962166	1.480280924	232.4041051	178.3738514	3869.454335	4	NA	1
E.run2.Fa.na.1071.788.S	Feces	Run2	1071	788	4	F	42	6	NA	4.7	NA	0.874	Survived	Animal	1071_6	4.571506546	105.8440896	458	NA	6	0	34.62637871	4706.953545	0	2028.435604	2.233959917	1345.96085	37.97731859	1134.851638	6	NA	1
E.run2.Fa.na.1072.392.S	Feces	Run2	1072	392	4	F	14	2	31	1.7	2.2	0.922	Disease	Animal	1072_2	4.428605581	52.51918984	386	5	3	16.72596144	0	2971.994273	27.17968734	186.076321	4.181490359	0	79.44831683	901.1111725	2	5	0
E.run2.Fa.na.1072.474.S	Feces	Run2	1072	474	4	F	28	4	31	2.9	2.2	0.922	Disease	Animal	1072_4	4.60978643	75.93037413	431	5	3	5.27870619	0	5239.115893	1.75956873	209.3886789	14.07654984	1.75956873	939.6097017	921.13423	4	5	0
E.run2.Fa.na.1076.370.S	Feces	Run2	1076	370	4	M	14	2	27	1.32	1.8	0.827	Disease	Animal	1076_2	4.506362195	33.88987432	350	4	2	42.1970575	0	3511.043402	32.26833809	289.1739528	3.723269779	2.482179853	7.446539559	3058.045579	2	4	0
E.run2.Fa.na.1078.129.S	Feces	Run2	1078	129	3	M	7	1	NA	1.11	NA	0.758	Survived	Animal	1078_1	3.950493985	78.62537219	280	NA	6	107.1384479	0	2380.945969	0	158.2352462	3.296567628	9.065560977	0	1634.273402	1	NA	1
E.run2.Fa.na.1078.333.S	Feces	Run2	1078	333	3	M	14	2	NA	1.65	NA	0.758	Survived	Animal	1078_2	3.911751621	31.82180136	271	NA	6	4.619418439	0	2633.838413	661.3467398	52.35340898	3.849515366	0	69.29127659	4641.745628	2	NA	1
E.run2.Fa.na.1078.734.S	Feces	Run2	1078	734	3	M	42	6	NA	9.6	NA	0.758	Survived	Animal	1078_6	4.57817046	92.3288121	595	NA	6	56.54626307	9.873157044	6757.727217	12.56583624	2005.14844	11.66827651	1097.715551	205.5411785	1374.163949	6	NA	1
E.run2.Fa.na.1080.23.S	Feces	Run2	1080	23	1	F	7	1	29	0.88	0.85	0.801	Disease	Animal	1080_1	3.638160933	56.2131416	229	4	2	7.064402059	0.706440206	2933.846175	87.59858553	281.163202	0	6.357961853	0	4237.228355	1	4	0
E.run2.Fa.na.1081.278.S	Feces	Run2	1081	278	1	M	14	2	57	2.5	10.8	0.938	Control	Animal	1081_2	4.421164905	49.30324486	368	8	5	2.435577711	0	3266.10971	8.118592369	242.7459118	0	0	134.7686333	882.4909905	2	8	1
E.run2.Fa.na.1081.600.S	Feces	Run2	1081	600	1	M	28	4	57	4.2	10.8	0.938	Control	Animal	1081_4	4.419896914	60.06833379	455	8	5	0	30.4486861	3755.337952	3.69074983	648.6492827	16.60837424	600.6695349	53.51587254	1635.002175	4	8	1
E.run2.Fa.na.1083.106.S	Feces	Run2	1083	106	2	M	7	1	33	0.78	1.1	0.861	Disease	Animal	1083_1	3.35718033	112.4745694	268	5	3	169.2059747	2.155490123	2858.179903	21.55490123	273.7472456	0	2.155490123	15.08843087	2205.066396	1	5	0
E.run2.Fa.na.1083.285.S	Feces	Run2	1083	285	2	M	14	2	33	1.13	1.1	0.861	Disease	Animal	1083_2	4.591998004	41.03119129	325	5	3	76.08144321	0	2007.10093	174.8061731	254.5105422	35.32352721	0	67.92986001	1527.063253	2	5	0
E.run2.Fa.na.1084.153.S	Feces	Run2	1084	153	3	M	7	1	NA	0.97	NA	0.901	Survived	Animal	1084_1	2.965882395	76.47756081	178	NA	6	7.752053742	1.107436249	1953.517543	0	299.0077872	0	7.752053742	0	3684.4404	1	NA	1
E.run2.Fa.na.1084.617.rep1	Feces	Run2	1084	617	3	M	28	4	NA	3.1	NA	0.901	Survived	Animal	1084_4	4.132100942	49.84972887	355	NA	6	0	3.112120537	2100.681363	0	1846.524852	102.6999777	3759.441609	509.3503946	728.2362057	4	NA	1
E.run2.Fa.na.1086.311.S	Feces	Run2	1086	311	2	F	14	2	NA	1.27	NA	0.992	Survived	Animal	1086_2	4.390813185	60.62080749	401	NA	6	125.3250328	17.78806917	3678.087575	48.51291591	138.2618103	145.5387477	0	46.08727012	1310.657278	2	NA	1
E.run2.Fa.na.1089.113.S	Feces	Run2	1089	113	2	F	7	1	NA	1.15	NA	0.889	Survived	Animal	1089_1	2.708487619	70.07557382	169	NA	5	124.8444147	2.90335848	1070.371493	185.8149427	213.8807414	0	39.67923256	0	2058.481163	1	NA	1
E.run2.Fa.na.1089.322.S	Feces	Run2	1089	322	2	F	14	2	NA	1.43	NA	0.889	Survived	Animal	1089_2	4.529174808	49.54948889	366	NA	5	32.24368894	2.249559694	4373.144045	46.49090034	155.2196189	0	0	326.1861556	1377.480386	2	NA	1
E.run2.Fa.na.1089.555.S	Feces	Run2	1089	555	2	F	28	4	NA	2.2	NA	0.889	Survived	Animal	1089_4	4.45620624	97.14721294	462	NA	5	0	6.822882029	3097.588441	5.848184596	507.8173624	5.848184596	589.6919467	54.58305623	2918.244113	4	NA	1
E.run2.Fa.na.1090.267.S	Feces	Run2	1090	267	1	M	14	2	35	1.5	2.3	0.78	Disease	Animal	1090_2	4.727894279	68.33618074	478	5	3	349.319463	8.219281483	3648.333568	6.164461112	288.7022621	2.054820371	0	395.5529213	1339.742882	2	5	0
E.run2.Fa.na.1091.470.S	Feces	Run2	1091	470	4	F	28	4	NA	2.8	NA	0.833	Survived	Animal	1091_4	3.426126002	52.50741967	319	NA	6	2469.959953	0	1429.216997	0	127.3039933	0	38.05995677	45.93443058	2393.84004	4	NA	1
E.run2.Fa.na.1092.273.S	Feces	Run2	1092	273	1	F	14	2	32	1.56	2.2	0.938	Disease	Animal	1092_2	4.32295419	73.24287052	370	5	3	74.08768077	4.059598947	3559.253376	10.14899737	145.1306624	3.04469921	0	2696.5886	2060.246465	2	5	0
E.run2.Fa.na.1095.258.S	Feces	Run2	1095	258	1	M	14	2	84	1.49	15	0.931	Control	Animal	1095_2	3.715354339	51.51987912	284	12	6	5.734282064	0	3474.974931	43.00711548	27.2378398	0	0	411.4347381	663.7431489	2	12	1
E.run2.Fa.na.1095.599.S	Feces	Run2	1095	599	1	M	28	4	84	1.4	15	0.931	Control	Animal	1095_4	1.778175284	121.7550726	148	12	6	446.3794501	0	411.776392	3.460305815	93.428257	0	27.68244652	0	259.5229361	4	12	1
E.run2.Fa.na.1095.697.S	Feces	Run2	1095	697	1	M	42	6	84	3	15	0.931	Control	Animal	1095_6	4.395329463	51.63130176	492	12	6	0	7.326754135	4529.765743	6.410909868	1016.587136	21.06441814	792.2052908	5.495065601	636.5117655	6	12	1
E.run2.Fa.na.1097.115.S	Feces	Run2	1097	115	3	M	7	1	84	0.99	19	0.786	Control	Animal	1097_1	3.441147856	67.7070394	271	12	5	119.4615689	0	2682.263579	0	253.6801551	0	25.297744	2.108145333	1355.537449	1	12	1
E.run2.Fa.na.1097.425.S	Feces	Run2	1097	425	3	M	14	2	84	1.47	19	0.786	Control	Animal	1097_2	4.486793499	54.80678634	389	12	5	74.37154083	0	4090.434746	40.86348397	188.789296	2.451809038	0	96.43782218	1881.354802	2	12	1
E.run2.Fa.na.1102.437.S	Feces	Run2	1102	437	3	F	14	2	41	1.57	1.5	0.865	Disease	Animal	1102_2	4.439263122	78.3651513	370	6	3	3.303663888	0	4318.989923	55.06106481	682.7572036	17.61954074	0	370.0103555	1518.584167	2	6	0
E.run2.Fa.na.1103.131.S	Feces	Run2	1103	131	3	M	7	1	NA	0.84	NA	0.878	Survived	Animal	1103_1	3.247565469	91.41598357	243	NA	6	41.40750559	8.682218914	3209.749546	72.12920329	237.0913626	0	22.03947878	0	2794.338764	1	NA	1
E.run2.Fa.na.1103.530.S	Feces	Run2	1103	530	3	M	28	4	NA	2.5	NA	0.878	Survived	Animal	1103_4	4.534489352	77.87322066	457	NA	6	35.42134335	0	5188.772681	0	554.0261396	79.01684286	429.597318	39.05430164	2961.769248	4	NA	1
E.run2.Fa.na.1103.778.S	Feces	Run2	1103	778	3	M	42	6	NA	4.7	NA	0.878	Survived	Animal	1103_6	3.824405434	149.9930699	430	NA	6	3.081674082	5.13612347	3721.635066	8.217797552	5741.158815	15.40837041	1550.082063	0	491.0134037	6	NA	1
E.run2.Fa.na.1104.241.S	Feces	Run2	1104	241	1	F	14	2	35	1.58	1	0.807	Disease	Animal	1104_2	4.654083419	36.65814723	396	5	3	29.20086102	0	4674.12873	5.309247457	222.3247373	0	0	66.36559322	2266.385008	2	5	0
E.run2.Fa.na.1104.36.S	Feces	Run2	1104	36	1	F	7	1	35	1.02	1	0.807	Disease	Animal	1104_1	3.56533301	54.7738147	279	5	3	937.629055	0	2689.163797	81.26927126	328.7160076	0	0	12.12974198	3637.709619	1	5	0
E.run2.Fa.na.1104.632.S	Feces	Run2	1104	632	1	F	28	4	35	0.9	1	0.807	Disease	Animal	1104_4	4.043687396	55.84818195	283	5	3	171.0856351	0	1206.536755	24.25841094	127.6758471	10.21406777	71.49847435	0	1689.151456	4	5	0
E.run2.Fa.na.1108.629.S	Feces	Run2	1108	629	2	F	28	4	36	2.4	1.7	0.897	Disease	Animal	1108_4	4.578879359	75.13439527	464	5	3	3.609540489	0	3491.328038	0	2024.049829	0	2285.741514	6.316695856	2812.734426	4	5	0
E.run2.Fa.na.1108.75.S	Feces	Run2	1108	75	2	F	7	1	36	1.14	1.7	0.897	Disease	Animal	1108_1	3.680757717	62.3239278	198	5	3	200.9391163	0	1376.936776	20.74592646	656.1640168	1.185481512	0	0	2303.390578	1	5	0
E.run2.Fa.na.1109.383.S	Feces	Run2	1109	383	4	F	14	2	45	1.31	1.4	0.69	Disease	Animal	1109_2	4.394205031	54.6898911	424	7	4	2.81433924	3.75245232	4143.645475	13.13358312	233.5901569	27.20527932	0	45.02942784	2041.334062	2	7	0
E.run2.Fa.na.1109.791.S	Feces	Run2	1109	791	4	F	42	6	45	1.5	1.4	0.69	Disease	Animal	1109_6	2.185220567	215.8901426	304	7	4	86.70388854	10.97517577	1717.615007	28.53545699	175.6028122	48.29077336	86.70388854	110.8492752	2811.840031	6	7	0
E.run2.Fa.na.1110.299.S	Feces	Run2	1110	299	2	M	14	2	27	1.22	0.88	0.945	Disease	Animal	1110_2	4.34501466	54.77769846	431	4	2	191.6001717	25.34788264	5103.125197	127.4849392	366.7987723	0	136.4312507	17.89262304	1370.276715	2	4	0
E.run2.Fa.na.1111.190.S	Feces	Run2	1111	190	4	F	7	1	38	1.07	1.2	0.854	Disease	Animal	1111_1	3.107252762	67.40751173	138	6	3	4.826710233	0	658.8459468	6.033387791	112.2210129	0	4.826710233	0	1625.394671	1	6	0
E.run2.Fa.na.1116.215.S	Feces	Run2	1116	215	4	F	7	1	36	0.85	1.4	0.916	Disease	Animal	1116_1	2.882297878	79.44500443	222	5	3	34.66121636	35.43146562	1798.532005	31.58021936	218.7507877	0	107.0646461	0	1833.96347	1	5	0
E.run2.Fa.na.1116.452.S	Feces	Run2	1116	452	4	F	28	4	36	2.1	1.4	0.916	Disease	Animal	1116_4	4.920984378	79.22128421	596	5	3	18.46834471	1.605943018	4902.944035	1.605943018	190.3042477	0	211.9844784	248.1181964	2178.461704	4	5	0
E.run2.Fa.na.1119.672.S	Feces	Run2	1119	672	2	M	42	6	45	5.5	5	0.898	Disease	Animal	1119_6	4.914080143	65.18607242	726	7	4	1.242410055	4.96964022	7120.87323	25.46940613	2894.815428	20.49976591	720.5978319	1303.288148	1585.31523	6	7	0
E.run2.Fa.na.1126.263.S	Feces	Run2	1126	263	1	M	14	2	84	1.18	18	0.926	Control	Animal	1126_2	3.940842191	57.80728242	335	12	6	1320.784393	6.210584921	3127.029508	19.66685225	111.7905286	0	6.210584921	10.35097487	1683.068514	2	12	1
E.run2.Fa.na.1126.610.S	Feces	Run2	1126	610	1	M	28	4	84	2.8	18	0.926	Control	Animal	1126_4	4.23129485	74.20740216	416	12	6	57.00724998	47.88608998	3383.950359	21.66275499	1519.813284	92.35174497	996.4867296	37.62478499	2047.700419	4	12	1
E.run2.Fa.na.1128.483.S	Feces	Run2	1128	483	4	F	28	4	29	2.4	2.28	0.947	Disease	Animal	1128_4	4.406610338	72.18448828	476	4	3	336.0060454	22.40040303	1837.729064	0	416.6474963	3.584064484	496.392931	255.3645945	3393.213051	4	4	0
E.run2.Fa.na.1132.108.S	Feces	Run2	1132	108	2	F	7	1	84	1.08	24	0.899	Control	Animal	1132_1	3.300985908	114.8458675	234	12	6	48.41629632	0	2122.722325	80.69382721	442.3920409	0	6.645374005	0	2315.438171	1	12	1
E.run2.Fa.na.1132.696.S	Feces	Run2	1132	696	2	F	42	6	84	7.6	24	0.899	Control	Animal	1132_6	4.979145605	47.16834244	561	12	6	0	0	3850.870077	1.432615356	1173.311977	3.58153839	467.0326061	376.061531	570.8972194	6	12	1
E.run2.Fa.na.1134.242.S	Feces	Run2	1134	242	1	M	14	2	30	1.26	0.8	0.695	Disease	Animal	1134_2	4.32397864	64.4656283	380	5	3	12.82307118	0	3189.985554	5.918340546	652.9902402	0	2.959170273	576.0518131	2307.166423	2	5	0
E.run2.Fa.na.1134.49.S	Feces	Run2	1134	49	1	M	7	1	30	0.81	0.8	0.695	Disease	Animal	1134_1	3.337615318	83.05818585	216	5	3	155.101097	34.39480393	1882.628797	52.56564375	208.3156993	0	3.244792824	0	3529.685634	1	5	0
E.run2.Fa.na.1134.633.S	Feces	Run2	1134	633	1	M	28	4	30	0.9	0.8	0.695	Disease	Animal	1134_4	4.034745947	57.09579242	412	5	3	70.5914842	8.184519907	2524.924391	58.31470434	126.8600586	0	92.07584896	60.36083431	2865.605033	4	5	0
E.run2.Fa.na.1138.677.S	Feces	Run2	1138	677	2	F	42	6	46	5	4.5	0.787	Disease	Animal	1138_6	4.983578627	51.80221324	434	7	4	103.3753221	3.070554123	2150.411404	55.26997421	956.9893682	0	444.2068298	167.8569587	441.1362757	6	7	0
E.run2.Fa.na.1139.250.S	Feces	Run2	1139	250	1	F	14	2	30	1.4	0.97	0.892	Disease	Animal	1139_2	4.214952807	52.07309397	249	5	3	3.606840416	0	2070.326399	9.61824111	94.98013096	0	0	56.50716651	899.3055437	2	5	0
E.run2.Fa.na.1139.628.S	Feces	Run2	1139	628	1	F	28	4	30	1.1	0.97	0.892	Disease	Animal	1139_4	2.982935096	61.72129259	317	5	3	305.2246633	18.81521897	2453.295496	49.12862731	112.8913138	0	19.86050891	26.13224857	1301.385979	4	5	0
E.run2.Fa.na.1145.170.S	Feces	Run2	1145	170	3	M	7	1	76	0.96	3.8	0.8	Disease	Animal	1145_1	3.551327199	104.5657451	298	11	5	137.3918789	8.081875231	1861.525262	29.63354251	242.4562569	0	10.77583364	28.28656331	2206.351938	1	11	0
E.run2.Fa.na.1145.352.S	Feces	Run2	1145	352	3	M	14	2	76	1.53	3.8	0.8	Disease	Animal	1145_2	4.322875583	63.63847119	403	11	5	16.8763733	0	3698.035299	66.45071986	228.8858128	18.98591996	0	110.7511997	1086.416531	2	11	0
E.run2.Fa.na.1145.528.S	Feces	Run2	1145	528	3	M	28	4	76	2.7	3.8	0.8	Disease	Animal	1145_4	4.349136242	90.5359204	503	11	5	749.7007493	13.92632971	4096.661989	13.92632971	1777.928093	11.60527476	1274.259168	33.65529679	1680.443785	4	11	0
E.run2.Fa.na.1145.773.S	Feces	Run2	1145	773	3	M	42	6	76	2.8	3.8	0.8	Disease	Animal	1145_6	4.187799185	61.49845157	460	11	5	2.509186713	3.763780069	3416.25771	3.763780069	4754.908821	375.1234136	767.8111342	38.89239405	2046.241764	6	11	0
E.run2.Fa.na.1146.46.S	Feces	Run2	1146	46	1	F	7	1	32	0.87	0.81	0.754	Disease	Animal	1146_1	3.561364688	56.32572341	269	5	3	957.8638596	0	2086.386433	419.1177237	948.6616739	0	40.15499149	19.24093342	4043.942268	1	5	0
E.run2.Fa.na.1148.776.S	Feces	Run2	1148	776	3	M	42	6	57	6.2	11.9	0.992	Control	Animal	1148_6	4.395772595	106.8554216	398	8	5	1.654371496	0	3934.922602	1.654371496	1871.921347	0	405.3210164	4.963114487	417.7288027	6	8	1
E.run2.Fa.na.1149.41.S	Feces	Run2	1149	41	1	F	7	1	36	0.82	1.3	0.702	Disease	Animal	1149_1	3.73430876	80.93493493	230	5	3	46.48357961	0	2441.494682	15.49452654	230.2043942	0	6.640511373	0	2108.362361	1	5	0
E.run2.Fa.na.1149.583.S	Feces	Run2	1149	583	1	F	28	4	36	1.8	1.3	0.702	Disease	Animal	1149_4	4.661370214	71.01659768	502	5	3	2.754485863	9.181619545	2964.744951	56.00787922	264.4306429	23.87221082	11.01794345	349.8197046	1950.175991	4	5	0
E.run2.Fa.na.1154.396.S	Feces	Run2	1154	396	4	M	14	2	NA	1.75	NA	0.813	Survived	Animal	1154_2	4.473900221	49.33376835	431	NA	5	19.4161849	0	4678.278657	18.39428044	134.8913899	71.5333128	0	74.59902621	1619.718583	2	NA	1
E.run2.Fa.na.1156.218.S	Feces	Run2	1156	218	4	M	7	1	NA	0.98	NA	0.778	Survived	Animal	1156_1	3.503738267	94.01389977	232	NA	6	37.50629469	3.041050921	1922.957866	58.79365113	573.7449403	0	13.17788732	0	2132.790379	1	NA	1
E.run2.Fa.na.1156.468.S	Feces	Run2	1156	468	4	M	28	4	NA	3.6	NA	0.778	Survived	Animal	1156_4	4.206007824	38.22193962	257	NA	6	0	0	2492.236137	0	164.5938582	6.480073159	154.2257412	2.592029264	266.9790142	4	NA	1
E.run2.Fa.na.1157.607.S	Feces	Run2	1157	607	1	F	28	4	NA	2.4	NA	0.819	Survived	Animal	1157_4	4.528774672	50.13726795	328	NA	6	6.350570657	2.540228263	1071.976327	5.080456525	1074.516555	17.78159784	416.5974351	11.43102718	1334.889952	4	NA	1
E.run2.Fa.na.1157.661.S	Feces	Run2	1157	661	1	F	42	6	NA	3.7	NA	0.819	Survived	Animal	1157_6	4.47524591	64.51766983	455	NA	6	4.114319472	37.02887525	2538.535114	4.114319472	2812.137359	18.51443762	1106.751938	15.42869802	2719.565171	6	NA	1
E.run2.Fa.na.1158.184.S	Feces	Run2	1158	184	4	M	7	1	57	0.95	5.2	0.729	Control	Animal	1158_1	3.421025416	47.93972751	192	8	5	1.835000161	0	1935.007669	211.9425186	130.2850114	0	29.36000257	2.752500241	2412.107711	1	8	1
E.run2.Fa.na.1158.484.S	Feces	Run2	1158	484	4	M	28	4	57	2.5	5.2	0.729	Control	Animal	1158_4	3.625591576	39.58452993	210	8	5	114.7143874	3.246633606	416.6513128	0	33.54854726	0	45.45287048	7.575478414	625.5180748	4	8	1
E.run2.Fa.na.1159.138.S	Feces	Run2	1159	138	3	F	7	1	NA	0.83	NA	0.865	Survived	Animal	1159_1	2.612633835	136.1042972	209	NA	6	14.75701733	0	1304.520332	3.935204622	221.35526	0	25.57883005	0	1699.024596	1	NA	1
E.run2.Fa.na.1159.508.S	Feces	Run2	1159	508	3	F	28	4	NA	2.4	NA	0.865	Survived	Animal	1159_4	4.807849828	47.08229317	396	NA	6	7.031000693	0	3265.899822	5.859167245	244.9131908	21.09300208	83.20017488	46.87333796	1285.501293	4	NA	1
E.run2.Fa.na.1160.145.S	Feces	Run2	1160	145	3	F	7	1	47	1.06	2	1.035	Disease	Animal	1160_1	2.95141765	129.3277084	260	7	4	51.39815683	2.336279856	2604.952039	69.30963573	408.8489748	0	28.03535827	0	2474.899127	1	7	0
E.run2.Fa.na.1160.410.S	Feces	Run2	1160	410	3	F	14	2	47	1.33	2	1.035	Disease	Animal	1160_2	3.978503814	80.43622387	377	7	4	0	0	4249.472574	17.03422999	57.91638195	17.03422999	0	295.2599865	1368.416476	2	7	0
E.run2.Fa.na.1163.354.S	Feces	Run2	1163	354	3	F	14	2	35	1.3	1.3	0.73	Disease	Animal	1163_2	4.490542012	42.25881596	353	5	3	16.66444794	0	3736.757386	17.64470958	379.3612561	0	0	103.9077342	1391.971534	2	5	0
E.run2.Fa.na.1164.237.S	Feces	Run2	1164	237	1	F	14	2	NA	1.69	NA	1.058	Survived	Animal	1164_2	4.47962646	53.17635002	378	NA	6	105.7927209	0	3342.42151	48.1828234	172.8296926	2.094905365	0	488.11295	2175.559222	2	NA	1
E.run2.Fa.na.1164.35.S	Feces	Run2	1164	35	1	F	7	1	NA	1.09	NA	1.058	Survived	Animal	1164_1	3.373287875	76.02655051	241	NA	6	630.9163384	0.781804632	1666.025672	203.2692044	495.664137	0	4.690827795	0	1453.374812	1	NA	1
E.run2.Fa.na.1164.641.S	Feces	Run2	1164	641	1	F	42	6	NA	4.3	NA	1.058	Survived	Animal	1164_6	4.418117421	83.49177404	405	NA	6	15.36993584	0	3709.687715	22.13270761	308.6283118	0	218.253089	20.28831531	693.4915052	6	NA	1
E.run2.Fa.na.1175.171.S	Feces	Run2	1175	171	3	M	7	1	46	0.81	3.6	0.89	Disease	Animal	1175_1	2.138334716	65.70000041	185	7	4	54.10188222	15.62943264	1323.692718	0	69.73131486	0	0	0	1275.602156	1	7	0
E.run2.Fa.na.1175.411.S	Feces	Run2	1175	411	3	M	14	2	46	0.92	3.6	0.89	Disease	Animal	1175_2	3.541218001	47.82148134	221	7	4	13.1123806	0	1665.272337	19.6685709	137.6799963	0	0	0	906.3933092	2	7	0
E.run2.Fa.na.1175.518.S	Feces	Run2	1175	518	3	M	28	4	46	2.2	3.6	0.89	Disease	Animal	1175_4	4.782688269	62.74014605	448	7	4	156.8962253	0	3986.676375	0	420.5953027	10.39673782	135.1575917	810.94555	1568.962253	4	7	0
E.run2.Fa.na.1175.784.S	Feces	Run2	1175	784	3	M	42	6	46	3.6	3.6	0.89	Disease	Animal	1175_6	4.794262153	105.2072228	518	7	4	16.39231778	0	5274.813687	12.87967826	739.99606	23.41759683	84.30334861	131.1385423	936.7038734	6	7	0
E.run2.Fa.na.1176.1.S	Feces	Run2	1176	1	1	M	7	1	NA	0.88	NA	0.92	Survived	Animal	1176_1	2.965461217	90.8930848	169	NA	6	59.90194156	4.06114858	1019.348293	105.5898631	153.3083589	0	2.03057429	5.076435725	1770.660781	1	NA	1
E.run2.Fa.na.1176.627.S	Feces	Run2	1176	627	1	M	28	4	NA	1.8	NA	0.92	Survived	Animal	1176_4	4.373821901	74.53680562	264	NA	6	0	19.44688531	990.5757204	4.861721327	382.8605544	8.508012322	491.033854	0	1300.510455	4	NA	1
E.run2.Fa.na.1177.374.S	Feces	Run2	1177	374	4	F	14	2	28	1.81	3.09	0.773	Disease	Animal	1177_2	4.693193477	52.68076684	462	4	3	1.448691897	0	5616.578485	92.7162814	200.6438277	13.03822707	2.897383794	73.1589408	1723.219011	2	4	0
E.run2.Fa.na.1177.480.S	Feces	Run2	1177	480	4	F	28	4	28	3.1	3.09	0.773	Disease	Animal	1177_4	2.817459219	56.05714266	264	4	3	0	27.60661329	1034.590698	0	97.28044684	28.92121392	24.97741202	0	641.5251087	4	4	0
E.run2.Fa.na.1180.257.rep1	Feces	Run2	1180	257	1	M	14	2	21	1.9	1.82	0.787	Disease	Animal	1180_2	3.856514068	54.78941411	329	3	2	0	0	4282.893665	6.085384577	279.9276906	0	0	259.237383	2871.084444	2	3	0
E.run2.Fa.na.1180.39.rep1	Feces	Run2	1180	39	1	M	7	1	21	0.96	1.82	0.787	Disease	Animal	1180_1	NA	NA	NA	3	2	NA	NA	NA	NA	NA	NA	NA	NA	NA	1	3	0
E.run2.Fa.na.1182.163.S	Feces	Run2	1182	163	3	F	7	1	NA	0.99	NA	0.793	Survived	Animal	1182_1	3.638972765	70.07519971	232	NA	6	148.1224337	0	1851.081564	369.8572282	466.8100937	0	37.70389219	0	3318.840225	1	NA	1
E.run2.Fa.na.1182.741.S	Feces	Run2	1182	741	3	F	42	6	NA	7.2	NA	0.793	Survived	Animal	1182_6	4.587392134	101.472009	428	NA	6	34.99079382	0	6116.21132	0	789.5358606	2.691599525	34.09359398	3.588799366	421.6839256	6	NA	1
E.run2.Fa.na.1184.202.S	Feces	Run2	1184	202	4	F	7	1	NA	1.02	NA	0.947	Survived	Animal	1184_1	3.212957587	110.5558979	248	NA	6	1.947167818	0	2046.473377	161.6149289	368.0147176	0	0	0	3168.04204	1	NA	1
E.run2.Fa.na.1184.385.S	Feces	Run2	1184	385	4	F	14	2	NA	1.42	NA	0.947	Survived	Animal	1184_2	4.286956333	49.41335145	317	NA	6	2.092058615	0	2411.097554	69.0379343	158.9964547	11.50632238	0	190.377334	521.9686245	2	NA	1
E.run2.Fa.na.1187.279.S	Feces	Run2	1187	279	1	F	14	2	27	0.8	0.63	0.771	Disease	Animal	1187_2	4.606848388	49.02654786	399	4	2	602.7639861	0.917448989	2766.108703	18.34897979	242.2065332	1.834897979	1.834897979	171.5629611	1493.606955	2	4	0
E.run2.Fa.na.1188.601.S	Feces	Run2	1188	601	1	M	28	4	36	2.2	1.5	0.883	Disease	Animal	1188_4	4.880928122	55.47708764	448	5	3	4.27308906	38.45780154	1886.56882	5.341361326	381.3731986	112.1685878	318.345135	23.50198983	2659.99794	4	5	0
E.run2.Fa.na.1190.156.S	Feces	Run2	1190	156	3	F	7	1	57	0.74	5.9	0.756	Control	Animal	1190_1	2.551728582	126.1903131	195	8	5	4.684813997	13.27363966	1499.140479	0	658.9971689	0	42.16332598	0	2151.891229	1	8	1
E.run2.Fa.na.1190.492.S	Feces	Run2	1190	492	3	F	28	4	57	1.6	5.9	0.756	Control	Animal	1190_4	4.586015076	37.21523273	373	8	5	0	0	2766.853293	5.266852716	596.0321657	51.79071837	918.1879901	50.0351008	1358.848001	4	8	1
E.run2.Fa.na.1190.709.S	Feces	Run2	1190	709	3	F	42	6	57	2.6	5.9	0.756	Control	Animal	1190_6	4.532271364	94.32269326	328	8	5	63.63885279	4.991282572	2823.818115	0	1176.694866	14.97384772	569.0062132	87.34744501	474.1718443	6	8	1
E.run2.Fa.na.1191.668.S	Feces	Run2	1191	668	2	M	42	6	84	4.3	18	0.906	Control	Animal	1191_6	4.490826986	42.36131735	412	12	6	0	0	3115.850379	2.871751501	2900.469016	0	674.8616028	71.79378754	565.7350458	6	12	1
E.run2.Fa.na.1191.74.S	Feces	Run2	1191	74	2	M	7	1	84	1.06	18	0.906	Control	Animal	1191_1	3.583219427	51.28189646	231	12	6	424.9102354	0	1628.026857	25.46278564	359.6618472	0	8.752832564	0	2197.756686	1	12	1
E.run2.Fa.na.1192.769.S	Feces	Run2	1192	769	4	F	42	6	51	4	4.2	0.811	Disease	Animal	1192_6	4.430784208	168.3309298	537	8	4	3.384838526	1.128279509	6291.28654	2.256559017	578.807388	2.256559017	86.87752217	4.513118034	1742.063561	6	8	0
E.run2.Fa.na.1194.426.S	Feces	Run2	1194	426	4	M	14	2	31	0.5	0.59	0.764	Disease	Animal	1194_2	3.830750717	47.86046767	337	5	3	2454.477231	0	3961.569865	71.47786606	195.0497701	0	8.480424786	58.15148425	3501.203948	2	5	0
E.run2.Fa.na.1194.479.S	Feces	Run2	1194	479	4	M	28	4	31	0.8	0.59	0.764	Disease	Animal	1194_4	4.2806901	80.70967509	463	5	3	3742.046543	226.9124011	3529.190663	57.23011885	369.4856796	0	14.05652042	45.18167278	1388.58341	4	5	0
E.run2.Fa.na.1196.198.rep1	Feces	Run2	1196	198	4	M	7	1	NA	1.07	NA	0.943	Survived	Animal	1196_1	3.49444933	57.10957247	202	NA	6	0	0.839880689	1983.798188	639.9890851	322.5141847	0	16.79761378	0	2729.612239	1	NA	1
E.run2.Fa.na.1196.405.S	Feces	Run2	1196	405	4	M	14	2	NA	1.82	NA	0.943	Survived	Animal	1196_2	4.440116296	49.0026348	412	NA	6	28.4650846	0	4225.285995	57.81970309	140.5463552	15.12207619	0	12.45347451	939.3477918	2	NA	1
E.run2.Fa.na.1196.472.S	Feces	Run2	1196	472	4	M	28	4	NA	3.9	NA	0.943	Survived	Animal	1196_4	4.567753179	47.83819433	434	NA	6	6.642043926	5.535036605	5122.122874	0	632.1011803	25.46116838	629.8871657	50.92233676	1716.968355	4	NA	1
E.run2.Fa.na.1198.206.S	Feces	Run2	1198	206	4	M	7	1	55	0.98	7.3	1.007	Disease	Animal	1198_1	3.102369947	56.97542624	192	8	4	4.15833393	9.980001431	1781.430256	176.3133586	230.3716997	0	10.81166822	0	3539.573841	1	8	0
E.run2.Fa.na.1198.372.S	Feces	Run2	1198	372	4	M	14	2	55	1.74	7.3	1.007	Disease	Animal	1198_2	3.712819478	49.24410648	370	8	4	2.876731788	0	4979.622724	40.27424503	104.5212549	9.589105958	0	5.753463575	1017.404142	2	8	0
E.run2.Fa.na.1198.485.S	Feces	Run2	1198	485	4	M	28	4	55	3.6	7.3	1.007	Disease	Animal	1198_4	4.775326593	54.15073062	511	8	4	3.969366414	0.992341603	6750.899929	0	410.8294238	24.80854009	440.5996719	98.24181874	1143.177527	4	8	0
E.run2.Fa.na.1204.318.S	Feces	Run2	1204	318	2	M	14	2	72	1.51	8.9	1.028	Disease	Animal	1204_2	4.371006217	67.56463616	428	11	5	2428.186006	19.22277515	3607.76539	43.68812533	322.418365	6.990100053	5.24257504	207.9554766	1552.675974	2	11	0
E.run2.Fa.na.1206.582.S	Feces	Run2	1206	582	1	M	28	4	43	2.1	2.2	0.909	Disease	Animal	1206_4	NA	NA	NA	6	4	NA	NA	NA	NA	NA	NA	NA	NA	NA	4	6	0
E.run2.Fa.na.1206.638.S	Feces	Run2	1206	638	1	M	42	6	43	2.6	2.2	0.909	Disease	Animal	1206_6	NA	NA	NA	6	4	NA	NA	NA	NA	NA	NA	NA	NA	NA	6	6	0
E.run2.Fa.na.1208.654.S	Feces	Run2	1208	654	1	F	42	6	NA	4	NA	0.781	Survived	Animal	1208_6	4.785871616	77.72359907	506	NA	6	18.42573536	19.44938733	2638.974765	0	2039.114714	47.08799038	1050.266916	51.18259823	840.418263	6	NA	1
E.run2.Fa.na.1210.260.S	Feces	Run2	1210	260	1	F	14	2	24	1.4	1.4	0.934	Disease	Animal	1210_2	NA	NA	NA	4	2	NA	NA	NA	NA	NA	NA	NA	NA	NA	2	4	0
E.run2.Fa.na.1213.141.S	Feces	Run2	1213	141	3	F	7	1	84	0.95	18	0.916	Control	Animal	1213_1	2.783396985	67.51541583	209	12	6	67.79297955	0	1546.155674	7.136103111	227.165949	0	5.946752592	0	2295.446501	1	12	1
E.run2.Fa.na.1213.328.S	Feces	Run2	1213	328	3	F	14	2	84	1.39	18	0.916	Control	Animal	1213_2	4.557718255	62.18708365	400	12	6	11.90229116	7.574185283	2523.285726	182.8624733	288.9010672	19.47647644	11.90229116	483.6658316	3840.111939	2	12	1
E.run2.Fa.na.1213.521.S	Feces	Run2	1213	521	3	F	28	4	84	2.7	18	0.916	Control	Animal	1213_4	4.755649259	50.31975714	407	12	6	0	0	3786.50532	0	257.5996428	14.66014228	298.4386107	271.2126321	730.9128079	4	12	1
E.run2.Fa.na.1215.169.S	Feces	Run2	1215	169	3	F	7	1	34	0.81	1.6	0.897	Disease	Animal	1215_1	2.059584381	80.71345809	162	5	3	11.18982481	8.951859845	1444.606383	0	208.1307414	0	10.07084233	0	1221.928869	1	5	0
E.run2.Fa.na.1217.387.S	Feces	Run2	1217	387	4	M	14	2	28	1.72	2.7	0.864	Disease	Animal	1217_2	4.121579692	48.84669117	370	4	2	3.321495446	0	5989.486662	15.77710337	371.1771161	1.660747723	0	170.2266416	1010.564989	2	4	0
E.run2.Fa.na.1218.251.S	Feces	Run2	1218	251	1	M	14	2	NA	1.3	NA	0.83	Survived	Animal	1218_2	4.162301141	61.09972394	405	NA	5	2.063103805	0	3924.023438	19.59948615	371.3586849	0	0	708.6761571	1801.089622	2	NA	1
E.run2.Fa.na.1218.603.S	Feces	Run2	1218	603	1	M	28	4	NA	1.8	NA	0.83	Survived	Animal	1218_4	4.328192126	78.7873919	447	NA	5	0	5.614819298	3252.85198	8.422228947	452.9287567	0	104.8099602	0	1792.063159	4	NA	1
E.run2.Fa.na.1225.551.S	Feces	Run2	1225	551	2	F	28	4	NA	2.8	NA	1.061	Survived	Animal	1225_4	4.361425054	60.76950924	300	NA	5	152.1052875	0	2369.898512	0	367.9966633	0	217.5269165	13.08432581	626.412098	4	NA	1
E.run2.Fa.na.1229.271.S	Feces	Run2	1229	271	1	F	14	2	22	1.39	1.21	1.046	Disease	Animal	1229_2	4.076560604	81.51331424	332	3	2	1078.185338	152.3362	2005.513468	28.10085243	130.1513165	0	0	41.41178253	982.0508429	2	3	0
E.run2.Fa.na.1231.340.S	Feces	Run2	1231	340	3	F	14	2	NA	1.65	NA	0.727	Survived	Animal	1231_2	4.39282378	73.05970172	403	NA	3	17.44773057	0	4478.556946	135.9086381	176.3139089	44.07847722	0	97.33997053	2427.071152	2	NA	1
E.run2.Fa.na.1231.496.S	Feces	Run2	1231	496	3	F	28	4	NA	3.9	NA	0.727	Survived	Animal	1231_4	4.627136261	66.2380176	428	NA	3	0	0	3248.502847	17.69337062	420.2175524	4.423342656	513.9924166	411.370867	1027.100165	4	NA	1
E.run2.Fa.na.1232.199.S	Feces	Run2	1232	199	4	F	7	1	84	0.93	11	0.875	Control	Animal	1232_1	2.904691438	108.0601001	207	12	6	0	20.50159846	1878.458958	20.50159846	242.1751318	0	5.125399614	0	1408.203544	1	12	1
E.run2.Fa.na.1232.371.S	Feces	Run2	1232	371	4	F	14	2	84	1.43	11	0.875	Control	Animal	1232_2	3.950801698	28.18889773	155	12	6	7.875910615	0	991.4381598	16.21511009	106.0931489	0	0	3.706310878	365.9981992	2	12	1
E.run2.Fa.na.1232.451.S	Feces	Run2	1232	451	4	F	28	4	84	2.6	11	0.875	Control	Animal	1232_4	4.494550441	71.5932704	345	12	6	7.310067444	0	1427.899841	13.40179031	110.8693562	0	215.0378173	258.8982219	1494.29962	4	12	1
E.run2.Fa.na.1232.766.S	Feces	Run2	1232	766	4	F	42	6	84	3.6	11	0.875	Control	Animal	1232_6	4.225419172	58.79619477	212	12	6	0	0	837.2735641	0	58.56276313	4.638634704	53.92412844	10.43692808	335.1413573	6	12	1
E.run2.Fa.na.1234.58.S	Feces	Run2	1234	58	1	M	7	1	NA	1	NA	0.92	Survived	Animal	1234_1	3.651269156	76.64884088	244	NA	6	40.78016864	1.664496679	1789.33393	0	255.5002402	0	8.322483395	0	2136.381488	1	NA	1
E.run2.Fa.na.1238.399.S	Feces	Run2	1238	399	4	F	14	2	28	1.46	2.11	0.857	Disease	Animal	1238_2	4.001526423	59.95755091	325	4	1	0	0	2194.754197	47.65111283	1395.897305	1.868671091	0	279.3663282	1148.298386	2	4	0
E.run2.Fa.na.1239.423.S	Feces	Run2	1239	423	2	M	14	2	22	0.83	0.55	0.849	Disease	Animal	1239_2	2.937036636	52.0226311	216	3	2	6548.996082	8.088175969	1020.727807	30.73506868	154.484161	1.617635194	4.852905581	146.395985	5355.990127	2	3	0
E.run2.Fa.na.1245.107.S	Feces	Run2	1245	107	2	M	7	1	25	0.8	0.55	0.887	Disease	Animal	1245_1	2.331304229	107.6406538	149	4	2	132.5006139	41.49009122	695.9628203	6.691950196	117.7783235	4.015170118	0	0	1019.85321	1	4	0
E.run3.Fa.na.1019.585.S	Feces	Run3	1019	585	1	F	28	4	NA	2.2	NA	0.891	Survived	Animal	1019_4	4.485773897	74.23193439	471	NA	5	2.242201162	11.21100581	3674.967704	11.21100581	878.9428555	301.5760563	827.3722287	0	1884.570077	4	NA	1
E.run3.Fa.na.1019.59.S	Feces	Run3	1019	59	1	F	7	1	NA	0.9	NA	0.891	Survived	Animal	1019_1	3.23049108	86.8618632	216	NA	5	83.44523412	11.78050364	1234.989465	0	735.2997691	0	11.78050364	0	1609.020455	1	NA	1
E.run3.Fa.na.1019.649.S	Feces	Run3	1019	649	1	F	42	6	NA	2.6	NA	0.891	Survived	Animal	1019_6	4.287620538	82.00052903	391	NA	5	8.291105067	17.61859826	2015.774919	2.072776267	1302.739884	961.7681878	1622.983817	139.912398	910.9851692	6	NA	1
E.run3.Fa.na.1020.66.S	Feces	Run3	1020	66	2	M	7	1	57	0.9	7.3	0.886	Control	Animal	1020_1	3.673653724	60.67534972	186	8	5	51.32551403	0.950472482	1701.345743	38.96937177	248.0733178	0	16.1580322	0	1375.333682	1	8	1
E.run3.Fa.na.1021.394.S	Feces	Run3	1021	394	4	M	14	2	30	0.98	1.8	0.85	Disease	Animal	1021_2	4.237430689	92.33587413	370	5	3	249.78979	0	3206.676429	47.87637641	138.4251753	0	8.326326332	9.367117124	1748.52853	2	5	0
E.run3.Fa.na.1022.556.S	Feces	Run3	1022	556	2	M	28	4	46	2.7	5.2	0.784	Disease	Animal	1022_4	4.63356499	72.47290823	418	7	4	3.810978738	0	3797.640313	1.905489369	1267.150431	200.0763838	697.4091091	1.905489369	1736.85356	4	7	0
E.run3.Fa.na.1022.61.S	Feces	Run3	1022	61	2	M	7	1	46	1.16	5.2	0.784	Disease	Animal	1022_1	4.108122605	100.7048735	330	7	4	278.2947936	2.492192182	2606.833022	20.76826818	90.54964928	0	14.12242236	0	2084.303395	1	7	0
E.run3.Fa.na.1022.687.S	Feces	Run3	1022	687	2	M	42	6	46	5.5	5.2	0.784	Disease	Animal	1022_6	4.234564955	34.35011045	454	7	4	3.67126775	4.895023667	3692.071601	25.69887425	4542.581963	239.8561597	457.6847129	70.97784317	1190.714507	6	7	0
E.run3.Fa.na.1023.126.S	Feces	Run3	1023	126	3	M	7	1	69	0.99	9.7	0.837	Disease	Animal	1023_1	3.272560198	66.45711909	229	10	5	67.88227973	8.8542104	1367.483606	39.35204622	321.7029779	23.61122774	46.23865431	0	1871.189798	1	10	0
E.run3.Fa.na.1023.350.S	Feces	Run3	1023	350	3	M	14	2	69	1.34	9.7	0.837	Disease	Animal	1023_2	4.351706507	95.41390141	378	10	5	160.3814638	44.95541031	3713.073889	9.720088715	179.8216412	95.98587607	0	85.05077626	1666.995215	2	10	0
E.run3.Fa.na.1023.488.S	Feces	Run3	1023	488	3	M	28	4	69	3.3	9.7	0.837	Disease	Animal	1023_4	4.238929187	65.04173464	409	10	5	1.866706339	0	3106.199347	0	1214.292473	29.86730142	777.48319	211.8711694	1674.435586	4	10	0
E.run3.Fa.na.1023.712.S	Feces	Run3	1023	712	3	M	42	6	69	6	9.7	0.837	Disease	Animal	1023_6	3.687004257	85.63939981	517	10	5	11.7998983	9.833248581	6543.043606	0	12238.46118	13.76654801	1314.705335	32.44972031	855.4926265	6	10	0
E.run3.Fa.na.1024.382.S	Feces	Run3	1024	382	4	M	14	2	76	1.84	10.1	1.01	Disease	Animal	1024_2	4.415427072	54.87677241	411	11	5	1525.861903	17.43842175	3461.526718	83.31690393	450.4925619	139.507374	1.937602417	183.1034284	1544.269126	2	11	0
E.run3.Fa.na.1024.464.S	Feces	Run3	1024	464	4	M	28	4	76	2.4	10.1	1.01	Disease	Animal	1024_4	4.806780869	56.86114309	487	11	5	212.9576165	3.889636831	4330.138202	0	520.2389261	29.17227623	468.7012382	142.9441535	3293.549987	4	11	0
E.run3.Fa.na.1025.302.S	Feces	Run3	1025	302	2	M	14	2	48	1.14	2.2	0.896	Disease	Animal	1025_2	4.057775223	52.16443468	298	7	4	5.870060087	0	2607.774193	29.35030043	243.6074936	61.63563091	0	211.3221631	437.3194765	2	7	0
E.run3.Fa.na.1028.99.rep1	Feces	Run3	1028	99	2	M	7	1	22	0.82	0.91	0.71	Disease	Animal	1028_1	NA	NA	NA	3	2	NA	NA	NA	NA	NA	NA	NA	NA	NA	1	3	0
E.run3.Fa.na.1033.305.S	Feces	Run3	1033	305	2	F	14	2	84	1.82	22	0.896	Control	Animal	1033_2	4.295557892	57.38249375	384	12	6	140.8277743	6.485489608	2816.555487	65.78139459	264.0520769	0	5.558991093	226.9921362	2249.538395	2	12	1
E.run3.Fa.na.1033.684.S	Feces	Run3	1033	684	2	F	42	6	84	5.9	22	0.896	Control	Animal	1033_6	4.725421835	74.74392678	475	12	6	10.19825655	0	5125.087474	8.344028087	1423.120346	1.854228464	130.7231067	240.1225861	918.7702037	6	12	1
E.run3.Fa.na.1034.176.S	Feces	Run3	1034	176	4	F	7	1	57	1	8.8	0.817	Control	Animal	1034_1	3.894593707	52.33091174	241	8	5	207.8531392	0	1881.503937	17.32109493	139.2904717	0	0	0	1866.347979	1	8	1
E.run3.Fa.na.1034.475.S	Feces	Run3	1034	475	4	F	28	4	57	3.6	8.8	0.817	Control	Animal	1034_4	4.526573574	37.05215213	364	8	5	10.06774049	0	4843.589947	0	317.1338253	16.10838478	21.14225502	586.9492703	1539.35752	4	8	1
E.run3.Fa.na.1034.763.S	Feces	Run3	1034	763	4	F	42	6	57	4.4	8.8	0.817	Control	Animal	1034_6	4.053496204	153.8380966	412	8	5	26.25002842	0	2369.661657	22.67047909	128.8637759	235.0570727	19.09092976	91.87509947	1406.762887	6	8	1
E.run3.Fa.na.1035.97.S	Feces	Run3	1035	97	2	M	7	1	NA	1.02	NA	0.768	Survived	Animal	1035_1	2.881129947	50.59842301	164	NA	6	117.8470353	0	2075.286292	47.13881413	646.9802239	0	0	0	2927.320357	1	NA	1
E.run3.Fa.na.1039.50.S	Feces	Run3	1039	50	1	M	7	1	23	0.8	1.17	0.705	Disease	Animal	1039_1	2.419717675	77.16178317	190	4	2	10243.16793	13.76433511	1501.56383	45.04691491	246.5067288	0	26.27736703	0	2900.520799	1	4	0
E.run3.Fa.na.1042.367.S	Feces	Run3	1042	367	2	M	14	2	NA	1.39	NA	0.873	Survived	Animal	1042_2	3.282955067	47.37918695	344	NA	6	2.023512359	0	2780.305981	3.035268538	139.6223527	0	0	129.504791	1614.762862	2	NA	1
E.run3.Fa.na.1042.571.S	Feces	Run3	1042	571	2	M	28	4	NA	2	NA	0.873	Survived	Animal	1042_4	4.20680598	24.96770588	365	NA	6	0	0	4380.461109	0	424.5215311	2.504551806	35.06372529	26.29779397	2641.04988	4	NA	1
E.run3.Fa.na.1042.685.S	Feces	Run3	1042	685	2	M	42	6	NA	4.1	NA	0.873	Survived	Animal	1042_6	4.60773153	92.90299638	512	NA	6	2.992388667	0	4251.186833	13.96448045	2957.477466	3.989851556	504.7162218	156.6016736	928.6379496	6	NA	1
E.run3.Fa.na.1045.6.S	Feces	Run3	1045	6	1	M	7	1	22	1.06	1.9	0.731	Disease	Animal	1045_1	2.699307526	101.4737845	284	3	2	11355.15798	0	2448.13039	31.25272838	532.5985795	0	59.90106272	0	1912.927417	1	3	0
E.run3.Fa.na.1047.51.S	Feces	Run3	1047	51	1	F	7	1	9	0.69	0.61	0.772	Disease	Animal	1047_1	1.81833215	63.59793996	143	2	1	611.462722	184.8206533	526.8252266	8.636479124	511.2795641	0	193.4571324	0	1224.65274	1	2	0
E.run3.Fa.na.1048.522.S	Feces	Run3	1048	522	3	M	28	4	57	2.9	9.7	0.742	Control	Animal	1048_4	4.654188006	59.64586617	369	8	5	2.350316492	0	2615.902255	0	618.1332373	89.31202669	450.0856082	0	2209.297502	4	8	1
E.run3.Fa.na.1048.790.S	Feces	Run3	1048	790	3	M	42	6	57	5.3	9.7	0.742	Control	Animal	1048_6	4.135709963	126.6784459	438	8	5	0	0	4503.858362	2.449746186	2082.284258	33.07157351	417.6817247	39.19593897	630.8096428	6	8	1
E.run3.Fa.na.1053.339.S	Feces	Run3	1053	339	3	M	14	2	57	1.96	8	0.889	Control	Animal	1053_2	3.679952345	41.93874436	284	8	5	0	0	4202.537087	23.24412106	277.7672466	3.486618158	0	0	532.2903722	2	8	1
E.run3.Fa.na.1055.181.S	Feces	Run3	1055	181	4	F	7	1	37	1	1.6	0.937	Disease	Animal	1055_1	3.482615309	58.72101739	194	6	3	9.060241532	2.265060383	1064.57838	220.8433873	178.9397702	0	5.662650957	29.44578498	1841.494091	1	6	0
E.run3.Fa.na.1057.313.S	Feces	Run3	1057	313	2	F	14	2	84	1.36	16	0.8	Control	Animal	1057_2	4.866600893	49.08110064	410	12	6	25.98917371	12.54649765	4376.039146	75.27898591	467.8051267	9.857962441	1.792356807	52.87452582	1149.796892	2	12	1
E.run3.Fa.na.1057.728.S	Feces	Run3	1057	728	2	F	42	6	84	3.9	16	0.8	Control	Animal	1057_6	4.421350666	73.49600486	488	12	6	80.94207214	1.950411377	4244.095156	0	5333.39991	2.925617065	627.0572576	94.59495178	2163.981423	6	12	1
E.run3.Fa.na.1058.56.S	Feces	Run3	1058	56	1	F	7	1	33	1.04	2.5	0.894	Disease	Animal	1058_1	3.202367747	58.06035926	185	5	3	890.3258265	20.57235543	832.0374861	61.71706628	262.868986	0	10.28617771	2.28581727	2970.419542	1	5	0
E.run3.Fa.na.1058.597.S	Feces	Run3	1058	597	1	F	28	4	33	3.2	2.5	0.894	Disease	Animal	1058_4	4.456306463	59.66546504	475	5	3	14.80268753	36.4373847	4206.240596	0	3322.634018	179.909587	2113.368312	395.1178903	2722.555838	4	5	0
E.run3.Fa.na.1063.150.S	Feces	Run3	1063	150	3	F	7	1	44	1.12	4.7	0.894	Disease	Animal	1063_1	3.625350845	62.41810332	264	7	4	1058.736443	0	2508.360739	7.857042252	256.3360035	1.964260563	14.73195422	0	2567.288556	1	7	0
E.run3.Fa.na.1063.351.S	Feces	Run3	1063	351	3	F	14	2	44	1.8	4.7	0.894	Disease	Animal	1063_2	3.95868158	61.58843952	303	7	4	0	0	4157.926479	19.40538183	266.5005771	21.99276607	0	18.11168971	589.9236076	2	7	0
E.run3.Fa.na.1068.102.S	Feces	Run3	1068	102	2	M	7	1	57	0.88	6.8	0.734	Control	Animal	1068_1	3.289118693	41.14686977	174	8	5	100.9568494	0	1095.718338	102.3029407	518.24516	0	6.730456624	0	3634.446577	1	8	1
E.run3.Fa.na.1070.52.S	Feces	Run3	1070	52	1	M	7	1	29	1.08	1.6	0.903	Disease	Animal	1070_1	3.5094786	96.38571221	304	4	3	4325.784151	3.977366818	1883.680925	66.81976254	189.3226606	0	17.50041399	0	1083.434721	1	4	0
E.run3.Fa.na.1072.213.S	Feces	Run3	1072	213	4	F	7	1	31	1.04	2.2	0.922	Disease	Animal	1072_1	3.65142772	68.82613962	216	5	3	0	0	1671.389008	108.7001205	725.9971349	0	12.96423455	0	2848.142606	1	5	0
E.run3.Fa.na.1076.182.S	Feces	Run3	1076	182	4	M	7	1	27	0.84	1.8	0.827	Disease	Animal	1076_1	3.010057275	46.61245662	161	4	2	2.436181861	2.436181861	1110.898929	160.7880029	274.0704594	0	15.8351821	0	1090.191383	1	4	0
E.run3.Fa.na.1078.493.S	Feces	Run3	1078	493	3	M	28	4	NA	4.6	NA	0.758	Survived	Animal	1078_4	4.360464055	45.76549264	327	NA	6	0	0	2669.70121	3.853772948	493.2829373	5.780659422	182.0907718	1479.848812	1663.86647	4	NA	1
E.run3.Fa.na.1080.239.S	Feces	Run3	1080	239	1	F	14	2	29	1.49	0.85	0.801	Disease	Animal	1080_2	3.680094474	49.19117477	304	4	2	432.722857	43.94841516	3344.587082	12.39570684	223.1227231	3.38064732	0	163.3979538	1173.08462	2	4	0
E.run3.Fa.na.1081.18.S	Feces	Run3	1081	18	1	M	7	1	57	1.29	10.8	0.938	Control	Animal	1081_1	3.56945626	82.3309621	234	8	5	2280.898869	0	1927.588903	31.2318202	369.9018705	0	16.59190448	0	956.4744935	1	8	1
E.run3.Fa.na.1081.643.S	Feces	Run3	1081	643	1	M	42	6	57	6.4	10.8	0.938	Control	Animal	1081_6	4.507226561	46.10895543	528	8	5	0	12.84333634	5171.912747	10.86743844	1966.018408	0	883.2263603	57.30103903	2486.667504	6	8	1
E.run3.Fa.na.1083.577.S	Feces	Run3	1083	577	2	M	28	4	33	1.2	1.1	0.861	Disease	Animal	1083_4	3.694620501	44.54753946	325	5	3	603.202468	7.966825049	2081.617574	2.276235728	3421.1823	132.0216723	1068.692675	89.91131128	1438.58098	4	5	0
E.run3.Fa.na.1084.361.S	Feces	Run3	1084	361	3	M	14	2	NA	1.41	NA	0.901	Survived	Animal	1084_2	4.596938017	46.41005614	412	NA	6	42.87893942	0	5275.64094	122.5112555	230.4742994	71.9753626	0	3.062781387	1915.769758	2	NA	1
E.run3.Fa.na.1084.774.S	Feces	Run3	1084	774	3	M	42	6	NA	5.7	NA	0.901	Survived	Animal	1084_6	3.526701137	57.66136762	412	NA	6	13.86794195	10.08577596	3184.583759	5.04288798	8714.110429	15.12866394	1922.601042	25.21443991	716.0900932	6	NA	1
E.run3.Fa.na.1086.563.S	Feces	Run3	1086	563	2	F	28	4	NA	1.8	NA	0.992	Survived	Animal	1086_4	4.150220603	43.89900799	334	NA	6	7.416700935	9.888934581	1742.92472	0	2773.84615	87.7642944	1754.049771	11.1250514	1213.86672	4	NA	1
E.run3.Fa.na.1086.701.S	Feces	Run3	1086	701	2	F	42	6	NA	4.5	NA	0.992	Survived	Animal	1086_6	4.889140919	89.29534358	577	NA	6	1.802272091	3.604544182	4170.457619	5.406816274	2365.482119	13.51704068	1034.50418	289.2646706	1562.569903	6	NA	1
E.run3.Fa.na.1086.88.S	Feces	Run3	1086	88	2	F	7	1	NA	0.8	NA	0.992	Survived	Animal	1086_1	2.602347044	100.5592819	179	NA	6	0	0	2284.132036	7.86276088	123.8384839	0	10.81129621	0	2302.806093	1	NA	1
E.run3.Fa.na.1089.663.S	Feces	Run3	1089	663	2	F	42	6	NA	2.8	NA	0.889	Survived	Animal	1089_6	3.893894157	155.1046178	533	NA	5	24.58915915	27.04807507	3923.200342	29.50699098	7657.064158	11.06512162	896.2748509	87.29151497	1702.799271	6	NA	1
E.run3.Fa.na.1090.17.S	Feces	Run3	1090	17	1	M	7	1	35	0.96	2.3	0.78	Disease	Animal	1090_1	2.920795784	103.3394011	186	5	3	96.72268244	3.582321572	1360.08809	22.68803662	145.6810772	0	0	0	929.0153942	1	5	0
E.run3.Fa.na.1090.606.S	Feces	Run3	1090	606	1	M	28	4	35	2.1	2.3	0.78	Disease	Animal	1090_4	4.62329107	49.91490279	328	5	3	21.26853443	0	2477.784261	18.60996763	429.3585389	33.23208505	248.5759962	45.19563567	1468.858159	4	5	0
E.run3.Fa.na.1091.209.S	Feces	Run3	1091	209	4	F	7	1	NA	1.06	NA	0.833	Survived	Animal	1091_1	3.103518613	77.43434633	235	NA	6	6.659255114	0	1629.614859	256.856983	296.8125137	0	1.902644318	0	3105.115527	1	NA	1
E.run3.Fa.na.1091.424.S	Feces	Run3	1091	424	4	F	14	2	NA	1.89	NA	0.833	Survived	Animal	1091_2	4.065543603	48.75497359	372	NA	6	0	0	3992.603389	56.82723842	184.1986349	62.70591825	0	72.50371798	1439.29678	2	NA	1
E.run3.Fa.na.1091.767.S	Feces	Run3	1091	767	4	F	42	6	NA	5	NA	0.833	Survived	Animal	1091_6	4.542153974	115.5186553	410	NA	6	0	0	3012.236866	9.914429181	1414.847364	37.90811157	833.3952529	41.40732188	821.1480169	6	NA	1
E.run3.Fa.na.1092.45.S	Feces	Run3	1092	45	1	F	7	1	32	1	2.2	0.938	Disease	Animal	1092_1	3.094040595	104.3503045	227	5	3	51.76473153	7.877241755	2064.96266	94.52690106	277.9541019	0	2.250640501	2.250640501	1388.645189	1	5	0
E.run3.Fa.na.1092.590.S	Feces	Run3	1092	590	1	F	28	4	32	2.5	2.2	0.938	Disease	Animal	1092_4	4.543326736	40.22934246	360	5	3	0	21.49740716	2203.484233	4.77720159	1096.367765	11.94300397	892.1423968	0	2823.326139	4	5	0
E.run3.Fa.na.1095.20.S	Feces	Run3	1095	20	1	M	7	1	84	0.95	15	0.931	Control	Animal	1095_1	3.279205276	97.50649428	223	12	6	1.749685206	5.249055618	2179.232924	9.623268634	507.4087099	0	18.37169466	0	1775.930484	1	12	1
E.run3.Fa.na.1097.737.S	Feces	Run3	1097	737	3	M	42	6	84	4.2	19	0.786	Control	Animal	1097_6	3.438670432	97.69501925	448	12	5	0	14.35293036	3379.462695	0	10343.24354	126.5667496	2319.955472	65.24059256	767.2293685	6	12	1
E.run3.Fa.na.1102.139.S	Feces	Run3	1102	139	3	F	7	1	41	1.05	1.5	0.865	Disease	Animal	1102_1	3.956975049	81.34279434	304	6	3	486.2842953	15.03972047	3657.660019	0	204.5401984	0	9.023832284	0	4121.886058	1	6	0
E.run3.Fa.na.1102.631.S	Feces	Run3	1102	631	3	F	28	4	41	2.3	1.5	0.865	Disease	Animal	1102_4	3.199723069	58.62174282	374	6	3	7689.550581	0	1465.970002	246.6828691	198.8676875	0	59.7689771	21.7341735	2195.151523	4	6	0
E.run3.Fa.na.1103.343.S	Feces	Run3	1103	343	3	M	14	2	NA	1.26	NA	0.878	Survived	Animal	1103_2	4.60411213	51.72669132	393	NA	6	949.6662441	0	4372.208927	191.4649686	313.1515931	41.69681538	6.807643327	20.42292998	1348.764334	2	NA	1
E.run3.Fa.na.1108.366.S	Feces	Run3	1108	366	2	F	14	2	36	1.76	1.7	0.897	Disease	Animal	1108_2	3.573019234	53.49726219	305	5	3	18.90207986	0	3267.359519	29.70326836	232.2255526	4.050445685	0	186.3205015	495.5045222	2	5	0
E.run3.Fa.na.1109.188.S	Feces	Run3	1109	188	4	F	7	1	45	0.87	1.4	0.69	Disease	Animal	1109_1	3.210590049	45.85223966	175	7	4	3.13710871	0	1396.013376	60.6507684	360.7675017	0	3.13710871	0	2155.193684	1	7	0
E.run3.Fa.na.1109.449.S	Feces	Run3	1109	449	4	F	28	4	45	2.9	1.4	0.69	Disease	Animal	1109_4	4.59005143	64.4937784	474	7	4	0	0	3824.818158	0	583.3174786	15.26438262	305.2876523	80.68316526	2332.179601	4	7	0
E.run3.Fa.na.1110.92.S	Feces	Run3	1110	92	2	M	7	1	27	0.89	0.88	0.945	Disease	Animal	1110_1	2.777696418	92.06948063	170	4	2	7.449952725	0	1030.887208	27.93732272	41.90598408	0	3.724976363	0	1454.60327	1	4	0
E.run3.Fa.na.1111.389.S	Feces	Run3	1111	389	4	F	14	2	38	1.31	1.2	0.854	Disease	Animal	1111_2	4.268592373	68.54786348	373	6	3	94.55110972	2.555435398	3015.413769	21.72120088	144.3821	21.72120088	6.388588494	143.1043823	1837.358051	2	6	0
E.run3.Fa.na.1111.476.S	Feces	Run3	1111	476	4	F	28	4	38	1.9	1.2	0.854	Disease	Animal	1111_4	4.728507049	63.51982288	451	6	3	32.68865535	0	2809.408324	0	539.3628134	2.724054613	838.1008026	370.4714274	2047.581051	4	6	0
E.run3.Fa.na.1116.391.S	Feces	Run3	1116	391	4	F	14	2	36	1.29	1.4	0.916	Disease	Animal	1116_2	3.977463448	74.82242078	391	5	3	3.730331212	0	4716.071235	111.9099364	342.2578887	110.0447708	0	43.83139174	1663.72772	2	5	0
E.run3.Fa.na.1119.319.S	Feces	Run3	1119	319	2	M	14	2	45	1.55	5	0.898	Disease	Animal	1119_2	4.305869015	55.07332932	555	7	4	362.9713786	50.59114348	11715.86489	91.94739569	958.0195901	102.788355	1.204551035	96.76559984	3724.873318	2	7	0
E.run3.Fa.na.1119.562.S	Feces	Run3	1119	562	2	M	28	4	45	2.8	5	0.898	Disease	Animal	1119_4	4.408960561	132.5837496	510	7	4	0	0	4713.410463	13.57264793	494.7847109	4.935508338	128.3232168	118.4522001	1984.074352	4	7	0
E.run3.Fa.na.1119.90.S	Feces	Run3	1119	90	2	M	7	1	45	0.92	5	0.898	Disease	Animal	1119_1	3.055337813	60.65286226	167	7	4	1328.319425	0	602.3266613	29.09790634	446.6528624	0	24.73322039	0	1757.513543	1	7	0
E.run3.Fa.na.1123.297.S	Feces	Run3	1123	297	2	M	14	2	24	0.97	0.75	1.039	Disease	Animal	1123_2	4.004057455	48.61975918	301	4	2	221.7544057	0	4253.65269	29.64631092	104.3550144	2.371704873	0	45.06239259	2722.717195	2	4	0
E.run3.Fa.na.1123.72.S	Feces	Run3	1123	72	2	M	7	1	24	1.06	0.75	1.039	Disease	Animal	1123_1	3.197869745	73.74558426	218	4	2	25.347912	0	1462.031353	1.810565143	385.6503754	0	2.715847714	0	2237.858517	1	4	0
E.run3.Fa.na.1126.3.S	Feces	Run3	1126	3	1	M	7	1	84	0.92	18	0.926	Control	Animal	1126_1	3.018653418	57.22672684	198	12	6	350.9292389	7.396635011	1860.664629	52.59829341	752.8130744	0	101.0873452	1.643696669	3172.334571	1	12	1
E.run3.Fa.na.1126.652.S	Feces	Run3	1126	652	1	M	42	6	84	4.3	18	0.926	Control	Animal	1126_6	3.966358038	76.81451713	504	12	6	875.5635387	5.692870863	3006.97439	43.26581856	606.8600339	2.277148345	568.1485121	283.504969	685.4216519	6	12	1
E.run3.Fa.na.1128.222.S	Feces	Run3	1128	222	4	F	7	1	29	1.15	2.28	0.947	Disease	Animal	1128_1	3.230704643	96.65598243	214	4	3	3.988091952	0	1704.5105	201.7974528	476.1781791	0	5.583328733	0	1700.522409	1	4	0
E.run3.Fa.na.1128.422.S	Feces	Run3	1128	422	4	F	14	2	29	1.79	2.28	0.947	Disease	Animal	1128_2	4.097382994	53.98715463	376	4	3	2.728124411	0	3057.31809	10.91249764	83.66248194	6.365623626	0	100.0312284	1333.143462	2	4	0
E.run3.Fa.na.1129.140.S	Feces	Run3	1129	140	3	M	7	1	63	0.72	3.3	0.765	Disease	Animal	1129_1	2.91733082	94.2147941	230	9	5	24.0902129	0	1615.971481	66.4889876	175.3767499	0	0	0	2043.813662	1	9	0
E.run3.Fa.na.1129.346.S	Feces	Run3	1129	346	3	M	14	2	63	1.1	3.3	0.765	Disease	Animal	1129_2	4.327209171	52.41858074	355	9	5	4.352372411	1.088093103	4591.752894	31.55469998	291.6089515	4.352372411	8.704744822	6.528558616	1215.399996	2	9	0
E.run3.Fa.na.1129.504.S	Feces	Run3	1129	504	3	M	28	4	63	1.8	3.3	0.765	Disease	Animal	1129_4	4.684630162	98.07708168	603	9	5	29.89233752	0	6804.583013	9.964112505	342.4031388	40.76227843	199.2822501	67.03130231	4776.433203	4	9	0
E.run3.Fa.na.1129.723.S	Feces	Run3	1129	723	3	M	42	6	63	3.5	3.3	0.765	Disease	Animal	1129_6	4.060051672	92.13827838	350	9	5	0	2.755289371	3473.042252	0	3274.661417	2.755289371	812.8103643	19.2870256	456.0003908	6	9	0
E.run3.Fa.na.1131.208.S	Feces	Run3	1131	208	4	F	7	1	84	1.03	15	0.785	Control	Animal	1131_1	3.134513303	59.97719013	227	12	6	39.24628764	8.585125422	2174.489625	1102.575394	960.3076008	0	11.0380184	0	3002.341005	1	12	1
E.run3.Fa.na.1131.403.S	Feces	Run3	1131	403	4	F	14	2	84	1.78	15	0.785	Control	Animal	1131_2	4.694885647	60.86303581	460	12	6	46.20833097	2.843589598	4331.497855	124.4070449	102.3692255	9.241666195	0	105.9237125	1696.201195	2	12	1
E.run3.Fa.na.1131.486.S	Feces	Run3	1131	486	4	F	28	4	84	3.7	15	0.785	Control	Animal	1131_4	4.292918985	90.07893508	439	12	6	0	3.05471404	4961.87384	12.21885616	263.7236455	7.127666094	348.2374006	2.036476027	3664.63861	4	12	1
E.run3.Fa.na.1131.762.S	Feces	Run3	1131	762	4	F	42	6	84	6.3	15	0.785	Control	Animal	1131_6	3.762309728	102.4127676	393	12	6	8.624280299	0	8094.366187	5.7495202	757.978413	82.40978952	889.2591242	3.833013466	902.6746712	6	12	1
E.run3.Fa.na.1132.291.S	Feces	Run3	1132	291	2	F	14	2	84	2.2	24	0.899	Control	Animal	1132_2	3.997480463	50.07837591	326	12	6	2.734128827	0	4131.268657	19.13890179	153.1112143	17.77183737	9.569450894	419.6887749	1234.459165	2	12	1
E.run3.Fa.na.1132.552.S	Feces	Run3	1132	552	2	F	28	4	84	3.8	24	0.899	Control	Animal	1132_4	4.444345836	46.20113504	435	12	6	6.337846344	0	6929.37867	0	1394.326196	6.337846344	277.8089314	12.67569269	2243.597606	4	12	1
E.run3.Fa.na.1138.103.S	Feces	Run3	1138	103	2	F	7	1	46	0.96	4.5	0.787	Disease	Animal	1138_1	2.552576002	67.25936368	202	7	4	111.2468136	27.8117034	1688.049476	228.5396497	204.3555598	0	22.97488542	0	3922.659384	1	7	0
E.run3.Fa.na.1138.317.S	Feces	Run3	1138	317	2	F	14	2	46	1.42	4.5	0.787	Disease	Animal	1138_2	4.207343929	61.56727526	403	7	4	0	0	4529.568694	88.93533659	236.9053362	36.80082893	0	131.1029531	1337.863469	2	7	0
E.run3.Fa.na.1138.569.S	Feces	Run3	1138	569	2	F	28	4	46	2.3	4.5	0.787	Disease	Animal	1138_4	4.49495562	81.08894836	416	7	4	0	39.46006092	3137.556063	4.812202551	648.6849039	0	216.5491148	28.8732153	3389.715477	4	7	0
E.run3.Fa.na.1139.15.S	Feces	Run3	1139	15	1	F	7	1	30	1.02	0.97	0.892	Disease	Animal	1139_1	3.129181857	50.62442368	210	5	3	14.63375316	11.49794891	1696.470098	61.67081688	498.5928754	0	6.271608496	0	4574.09313	1	5	0
E.run3.Fa.na.1144.175.S	Feces	Run3	1144	175	4	M	7	1	40	1	1.5	0.853	Disease	Animal	1144_1	2.851243861	59.49567972	182	6	2	2973.615548	0	925.546739	219.1251681	321.1726291	0	66.44950946	0	1632.759375	1	6	0
E.run3.Fa.na.1144.375.S	Feces	Run3	1144	375	4	M	14	2	40	1.76	1.5	0.853	Disease	Animal	1144_2	3.874005035	51.22709422	336	6	2	138.780818	0	2320.960184	91.10151858	350.7834173	11.91982486	0	15.32548911	839.4962367	2	6	0
E.run3.Fa.na.1146.276.S	Feces	Run3	1146	276	1	F	14	2	32	1	0.81	0.754	Disease	Animal	1146_2	4.364436057	61.35636028	404	5	3	189.7142031	0	4103.533638	44.72936497	395.6235212	8.483155425	0	114.9081962	1744.445234	2	5	0
E.run3.Fa.na.1146.622.S	Feces	Run3	1146	622	1	F	28	4	32	1	0.81	0.754	Disease	Animal	1146_4	2.987331712	65.04444857	316	5	3	2130.855588	12.51971556	1938.051969	209.0792499	148.9846152	0	15.02365867	0	943.9865531	4	5	0
E.run3.Fa.na.1148.123.S	Feces	Run3	1148	123	3	M	7	1	57	0.96	11.9	0.992	Control	Animal	1148_1	2.653958709	71.96284197	201	8	5	25.70042356	0	1001.148318	8.177407496	271.0226485	0	4.672804284	0	1337.590226	1	8	1
E.run3.Fa.na.1148.413.S	Feces	Run3	1148	413	3	M	14	2	57	1.53	11.9	0.992	Control	Animal	1148_2	4.126290047	36.13680909	381	8	5	2.81347882	0	3755.994224	26.25913565	361.0631152	25.32130938	3.751305093	67.52349167	2510.560934	2	8	1
E.run3.Fa.na.1148.531.S	Feces	Run3	1148	531	3	M	28	4	57	3	11.9	0.992	Control	Animal	1148_4	4.705869646	54.60218239	503	8	5	45.59577832	5.69947229	2458.372381	25.64762531	658.2890495	97.84094098	958.4612567	289.7231747	2949.47691	4	8	1
E.run3.Fa.na.1149.270.S	Feces	Run3	1149	270	1	F	14	2	36	1.45	1.3	0.702	Disease	Animal	1149_2	4.294800934	46.50236012	341	5	3	0	0	4819.955751	26.6182773	753.5020035	21.49937782	5.11889948	508.8186084	2371.074239	2	5	0
E.run3.Fa.na.1154.211.S	Feces	Run3	1154	211	4	M	7	1	NA	1.02	NA	0.813	Survived	Animal	1154_1	2.829488148	34.44079019	169	NA	5	6.801976101	0	1690.776917	527.6390033	358.5613116	0	21.37763918	0	2656.657523	1	NA	1
E.run3.Fa.na.1154.469.S	Feces	Run3	1154	469	4	M	28	4	NA	3	NA	0.813	Survived	Animal	1154_4	4.453842321	54.43340248	381	NA	5	35.22964783	2.935803986	2743.019524	24.46503322	186.9128538	158.5334152	221.1639002	82.2025116	2902.531541	4	NA	1
E.run3.Fa.na.1154.758.S	Feces	Run3	1154	758	4	M	42	6	NA	4.2	NA	0.813	Survived	Animal	1154_6	4.669514096	143.0710489	513	NA	5	0	5.570169259	5760.483376	0	864.3045967	247.872532	439.1150099	6.498530802	895.8688892	6	NA	1
E.run3.Fa.na.1155.272.S	Feces	Run3	1155	272	1	F	14	2	22	2.2	2.07	1.062	Disease	Animal	1155_2	3.859097554	52.43463886	311	3	2	7.509539786	0	2599.552356	16.27066954	140.178076	2.503179929	2.503179929	345.4388301	2852.373528	2	3	0
E.run3.Fa.na.1155.4.S	Feces	Run3	1155	4	1	F	7	1	22	1.27	2.07	1.062	Disease	Animal	1155_1	3.57558058	62.18724569	197	3	2	28.59028071	8.797009449	1238.17908	71.10915971	475.0385103	0	38.8534584	0	2611.978722	1	3	0
E.run3.Fa.na.1156.384.S	Feces	Run3	1156	384	4	M	14	2	NA	1.76	NA	0.778	Survived	Animal	1156_2	3.978694959	68.90698832	424	NA	6	452.3533048	10.84071101	4366.835498	32.52213303	176.4079337	26.60901793	6.898634278	184.2920872	1311.726032	2	NA	1
E.run3.Fa.na.1156.753.S	Feces	Run3	1156	753	4	M	42	6	NA	5.5	NA	0.778	Survived	Animal	1156_6	3.074869027	44.4712788	369	NA	6	0	80.46141003	3103.859847	0	10789.14362	81.6805223	2656.445643	10.97201046	368.1719065	6	NA	1
E.run3.Fa.na.1157.238.S	Feces	Run3	1157	238	1	F	14	2	NA	1.47	NA	0.819	Survived	Animal	1157_2	4.358160193	49.42975384	447	NA	6	164.5635324	8.009729452	4917.245726	29.12628892	728.8853802	6.553415006	4.368943337	64.07783562	3288.358019	2	NA	1
E.run3.Fa.na.1157.30.S	Feces	Run3	1157	30	1	F	7	1	NA	0.92	NA	0.819	Survived	Animal	1157_1	3.227068292	65.42967141	204	NA	6	271.4988094	0	1251.470789	106.0232577	120.8863312	0	1.981743134	0	1847.975473	1	NA	1
E.run3.Fa.na.1158.395.S	Feces	Run3	1158	395	4	M	14	2	57	1.67	5.2	0.729	Control	Animal	1158_2	4.105299797	54.70889013	338	8	5	2.975666439	0	3520.213398	2.975666439	110.0996583	1.983777626	0	34.71610846	765.7381638	2	8	1
E.run3.Fa.na.1158.752.S	Feces	Run3	1158	752	4	M	42	6	57	3.3	5.2	0.729	Control	Animal	1158_6	4.66006318	79.08616309	440	8	5	8.308701453	0	4278.981248	4.747829402	362.0219919	219.5871099	51.03916607	66.46961162	932.9484774	6	8	1
E.run3.Fa.na.1159.334.S	Feces	Run3	1159	334	3	F	14	2	NA	1.14	NA	0.865	Survived	Animal	1159_2	4.094448175	60.74480144	320	NA	6	17.69298209	0	3425.557922	118.9361574	402.0238709	23.59064279	0	734.2587568	722.4634354	2	NA	1
E.run3.Fa.na.1159.714.S	Feces	Run3	1159	714	3	F	42	6	NA	4	NA	0.865	Survived	Animal	1159_6	4.172508235	77.67006858	472	NA	6	0	3.925145457	4462.890384	2.616763638	3781.223457	9.158672732	694.7507458	15.70058183	902.783455	6	NA	1
E.run3.Fa.na.1160.525.S	Feces	Run3	1160	525	3	F	28	4	47	2.2	2	1.035	Disease	Animal	1160_4	4.554968828	54.42155352	476	7	4	506.089018	0	3176.110246	13.0538834	188.7792369	39.16165021	142.5885725	621.5656789	2785.497888	4	7	0
E.run3.Fa.na.1160.711.S	Feces	Run3	1160	711	3	F	42	6	47	2.5	2	1.035	Disease	Animal	1160_6	4.614589451	178.8372908	577	7	4	36.25275703	0	3426.951797	3.198772679	746.3802919	154.6073461	207.9202241	24.52392387	2635.788688	6	7	0
E.run3.Fa.na.1163.160.S	Feces	Run3	1163	160	3	F	7	1	35	0.88	1.3	0.73	Disease	Animal	1163_1	3.644725236	69.01375856	272	5	3	105.9923678	1.029052115	3303.257289	10.29052115	200.6651624	0	7.203364805	0	3196.235869	1	5	0
E.run3.Fa.na.1163.510.S	Feces	Run3	1163	510	3	F	28	4	35	2.4	1.3	0.73	Disease	Animal	1163_4	4.541954547	138.7341305	587	5	3	88.79596375	25.04501542	5097.799047	7.968868542	445.1182286	54.64367	406.4122956	28.4602448	1580.112791	4	5	0
E.run3.Fa.na.1164.605.S	Feces	Run3	1164	605	1	F	28	4	NA	2.6	NA	1.058	Survived	Animal	1164_4	4.083264488	89.78146112	454	NA	6	0	0	4041.86529	11.27009333	524.5716167	3.073661817	202.8616799	0	2351.35129	4	NA	1
E.run3.Fa.na.1168.12.S	Feces	Run3	1168	12	1	F	7	1	38	0.92	2.4	0.815	Disease	Animal	1168_1	3.453005445	71.30334853	280	6	2	2250.564612	9.645276908	2606.36816	52.51317428	348.3016662	0	42.86789737	90.02258448	2190.549556	1	6	0
E.run3.Fa.na.1168.259.S	Feces	Run3	1168	259	1	F	14	2	38	1.3	2.4	0.815	Disease	Animal	1168_2	3.770795168	76.70838754	364	6	2	44.45565304	32.44061168	4601.760841	18.02256204	79.29927299	26.43309099	0	246.3083479	1183.481574	2	6	0
E.run3.Fa.na.1174.268.S	Feces	Run3	1174	268	1	F	14	2	57	1.5	7.6	0.876	Control	Animal	1174_2	4.451177099	41.730921	369	8	5	356.7458097	9.513221592	3664.492957	20.9290875	146.5036125	0	1.902644318	211.1935194	2146.182791	2	8	1
E.run3.Fa.na.1174.57.S	Feces	Run3	1174	57	1	F	7	1	57	0.93	7.6	0.876	Control	Animal	1174_1	2.952508398	140.6756393	242	8	5	38.40052739	2.351052697	1850.278473	28.9963166	612.8410697	0	9.404210789	0	2079.897953	1	8	1
E.run3.Fa.na.1174.589.S	Feces	Run3	1174	589	1	F	28	4	57	2.4	7.6	0.876	Control	Animal	1174_4	4.470454871	84.11820819	415	8	5	2.854087494	7.610899985	4366.753866	46.61676241	350.1013993	27.58951245	139.8502872	11.41634998	2674.279982	4	8	1
E.run3.Fa.na.1174.644.S	Feces	Run3	1174	644	1	F	42	6	57	3.6	7.6	0.876	Control	Animal	1174_6	4.174637139	57.74059817	430	8	5	0	12.30773605	2913.576787	0	3816.517059	6.71331057	726.1564267	8.95108076	1087.556312	6	8	1
E.run3.Fa.na.1176.277.S	Feces	Run3	1176	277	1	M	14	2	NA	1.47	NA	0.92	Survived	Animal	1176_2	4.33072438	41.35071976	372	NA	6	270.1624131	5.049764731	4224.969825	11.78278437	180.1082754	0	0	259.2212562	2619.144641	2	NA	1
E.run3.Fa.na.1176.656.S	Feces	Run3	1176	656	1	M	42	6	NA	2.6	NA	0.92	Survived	Animal	1176_6	4.857924616	118.5841255	559	NA	6	0	8.96267818	3534.282762	18.92120949	930.1268245	83.65166301	664.2340384	207.1374512	1082.492354	6	NA	1
E.run3.Fa.na.1177.192.S	Feces	Run3	1177	192	4	F	7	1	28	1.03	3.09	0.773	Disease	Animal	1177_1	3.010844833	95.00558716	208	4	3	254.4926696	15.39635368	1692.693237	115.0198187	334.1914416	0	24.45303232	0	2209.829587	1	4	0
E.run3.Fa.na.1182.415.S	Feces	Run3	1182	415	3	F	14	2	NA	1.66	NA	0.793	Survived	Animal	1182_2	4.150993984	65.80071028	342	NA	6	8.437578327	0	3182.021727	86.48517785	272.111901	9.492275618	0	5.273486454	1396.419213	2	NA	1
E.run3.Fa.na.1182.537.S	Feces	Run3	1182	537	3	F	28	4	NA	3.5	NA	0.793	Survived	Animal	1182_4	4.717327043	46.68330596	520	NA	6	138.5359806	0	4758.128305	19.42093186	1413.843839	10.35783032	899.8365094	334.0400279	2566.152463	4	NA	1
E.run3.Fa.na.1184.450.S	Feces	Run3	1184	450	4	F	28	4	NA	3.1	NA	0.947	Survived	Animal	1184_4	4.563036677	63.23344866	426	NA	6	24.91671622	1.845682682	4267.218361	71.05878327	441.1181611	4.614206706	62.7532112	1578.058693	1957.346485	4	NA	1
E.run3.Fa.na.1184.759.S	Feces	Run3	1184	759	4	F	42	6	NA	4	NA	0.947	Survived	Animal	1184_6	4.613354487	89.89333244	456	NA	6	16.13345612	2.482070172	3338.384382	3.723105258	1322.943402	103.0059122	451.7367713	12.41035086	851.350069	6	NA	1
E.run3.Fa.na.1186.261.S	Feces	Run3	1186	261	1	F	14	2	26	0.9	0.95	1.054	Disease	Animal	1186_2	4.223947804	34.32711295	333	4	2	26.50718363	30.58521188	4555.157557	18.35112713	294.6375411	0	28.54619776	30.58521188	5119.964469	2	4	0
E.run3.Fa.na.1186.34.S	Feces	Run3	1186	34	1	F	7	1	26	0.96	0.95	1.054	Disease	Animal	1186_1	2.740711763	114.6100927	191	4	2	107.025877	17.83764617	1250.617193	13.8737248	94.14313257	0	0	0	1458.723065	1	4	0
E.run3.Fa.na.1187.48.S	Feces	Run3	1187	48	1	F	7	1	27	0.76	0.63	0.771	Disease	Animal	1187_1	2.950342014	51.49143424	182	4	2	373.2461395	7.197583958	711.5325855	696.1091913	484.2945777	0	0	0	3396.231401	1	4	0
E.run3.Fa.na.1188.244.S	Feces	Run3	1188	244	1	M	14	2	36	1.56	1.5	0.883	Disease	Animal	1188_2	3.979248172	68.36362618	302	5	3	18.08097114	1.205398076	2722.994254	0	48.21592304	3.616194228	0	3825.933493	2060.025312	2	5	0
E.run3.Fa.na.1188.8.S	Feces	Run3	1188	8	1	M	7	1	36	1.04	1.5	0.883	Disease	Animal	1188_1	3.18565204	88.64157887	183	5	3	24.61667542	0	1250.267988	14.25175945	181.3860294	0	0	0	1580.649684	1	5	0
E.run3.Fa.na.1190.360.S	Feces	Run3	1190	360	3	F	14	2	57	0.97	5.9	0.756	Control	Animal	1190_2	4.159550859	49.0183857	310	8	5	107.0105974	0.9817486	2877.505148	6.872240202	647.9540762	374.0462167	10.7992346	138.4265526	1721.005296	2	8	1
E.run3.Fa.na.1191.325.S	Feces	Run3	1191	325	2	M	14	2	84	1.68	18	0.906	Control	Animal	1191_2	3.94181319	70.59029275	315	12	6	3.187449015	7.437381035	2865.516665	75.43629336	422.8682361	0	2.12496601	2833.642174	649.1771161	2	12	1
E.run3.Fa.na.1191.578.S	Feces	Run3	1191	578	2	M	28	4	84	2	18	0.906	Control	Animal	1191_4	3.933637732	58.17445037	400	12	6	1048.347527	12.09631762	2581.891794	69.88983513	829.2697744	33.60088228	458.3160342	38.97702344	1514.727773	4	12	1
E.run3.Fa.na.1192.221.S	Feces	Run3	1192	221	4	F	7	1	51	0.89	4.2	0.811	Disease	Animal	1192_1	2.355343539	80.12952659	235	8	4	0	43.34529691	1865.122629	283.0192916	781.4902062	0	31.87154185	2.549723348	2009.181998	1	8	0
E.run3.Fa.na.1192.434.S	Feces	Run3	1192	434	4	F	14	2	51	1.53	4.2	0.811	Disease	Animal	1192_2	3.746960584	61.60034792	320	8	4	0	0	4548.463719	91.85462012	154.9355038	0	0	8.853457361	558.8744959	2	8	0
E.run3.Fa.na.1192.457.S	Feces	Run3	1192	457	4	F	28	4	51	3	4.2	0.811	Disease	Animal	1192_4	4.591419319	89.50268798	490	8	4	16.09919693	0	6685.459847	0	725.5371419	2.146559591	54.73726957	11.80607775	2016.692736	4	8	0
E.run3.Fa.na.1194.225.S	Feces	Run3	1194	225	4	M	7	1	31	0.79	0.59	0.764	Disease	Animal	1194_1	2.264945301	72.13483459	123	5	3	5.153042903	40.36550274	1239.306818	122.8141892	201.8275137	0	66.98955774	0	2893.43359	1	5	0
E.run3.Fa.na.1195.220.S	Feces	Run3	1195	220	4	M	7	1	35	1.24	1.8	1.143	Disease	Animal	1195_1	2.640032946	71.37945613	190	5	3	0	3.286645071	1738.635242	133.6568995	679.2399813	0	49.29967606	0	1756.164016	1	5	0
E.run3.Fa.na.1195.400.S	Feces	Run3	1195	400	4	M	14	2	35	1.96	1.8	1.143	Disease	Animal	1195_2	3.724362383	59.97805736	284	5	3	24.50030649	0	2325.195754	176.1688705	236.8362961	0	4.666725046	14.00017514	616.007706	2	5	0
E.run3.Fa.na.1195.443.S	Feces	Run3	1195	443	4	M	28	4	35	3.2	1.8	1.143	Disease	Animal	1195_4	4.438484711	90.28588773	455	5	3	0	0	8663.922241	0	362.0921985	0	227.0545139	38.24076024	2578.861268	4	5	0
E.run3.Fa.na.1196.751.S	Feces	Run3	1196	751	4	M	42	6	NA	4.8	NA	0.943	Survived	Animal	1196_6	5.023259581	125.3979379	606	NA	6	24.41348948	9.765395789	5212.768272	19.53079157	376.9442774	140.6216993	202.1436929	398.4281482	2266.548363	6	NA	1
E.run3.Fa.na.1198.745.S	Feces	Run3	1198	745	4	M	42	6	55	5.8	7.3	1.007	Disease	Animal	1198_6	4.270351277	59.2957651	411	8	4	8.451547197	1.4085912	6873.925053	5.634364798	453.5663663	21.12886799	98.60138396	0	445.1148191	6	8	0
E.run3.Fa.na.1199.287.S	Feces	Run3	1199	287	2	M	14	2	NA	1.59	NA	0.883	Survived	Animal	1199_2	4.543669936	50.80656899	435	NA	6	792.7697756	0.914382671	4597.516069	7.315061367	199.3354222	52.11981224	4.571913355	181.0477688	2296.929269	2	NA	1
E.run3.Fa.na.1199.561.S	Feces	Run3	1199	561	2	M	28	4	NA	2.8	NA	0.883	Survived	Animal	1199_4	4.420477764	88.2069549	540	NA	6	10.12258363	7.007942516	4399.43058	0	3019.644564	9.343923354	3269.594514	27.25310978	1644.53051	4	NA	1
E.run3.Fa.na.1199.700.S	Feces	Run3	1199	700	2	M	42	6	NA	5.8	NA	0.883	Survived	Animal	1199_6	4.482322615	51.59254191	215	NA	6	3.810678864	5.716018295	708.7862687	7.621357727	617.3299759	7.621357727	241.9781078	116.2257053	163.8591911	6	NA	1
E.run3.Fa.na.1199.82.S	Feces	Run3	1199	82	2	M	7	1	NA	0.99	NA	0.883	Survived	Animal	1199_1	4.009983616	42.80591274	269	NA	6	343.7513776	1.994688845	2188.838559	51.86190997	716.0932953	0	110.3727827	0	3774.616191	1	NA	1
E.run3.Fa.na.1203.122.S	Feces	Run3	1203	122	3	M	7	1	46	1.11	3.2	0.757	Disease	Animal	1203_1	2.88021553	68.05933417	287	7	4	271.201207	0	3299.250167	20.77751182	217.6170975	0	3.280659761	0	1431.461209	1	7	0
E.run3.Fa.na.1203.347.S	Feces	Run3	1203	347	3	M	14	2	46	1.97	3.2	0.757	Disease	Animal	1203_2	3.935775706	88.29945068	415	7	4	60.40081198	0	2763.337148	67.44757338	72.48097437	0	10.066802	0	2218.72316	2	7	0
E.run3.Fa.na.1203.514.S	Feces	Run3	1203	514	3	M	28	4	46	2.9	3.2	0.757	Disease	Animal	1203_4	4.620448746	54.65551607	497	7	4	70.02055231	1.89244736	2592.652883	5.677342079	104.0846048	5.677342079	462.7033794	74.75167071	2094.939227	4	7	0
E.run3.Fa.na.1203.740.S	Feces	Run3	1203	740	3	M	42	6	46	4.4	3.2	0.757	Disease	Animal	1203_6	3.976822185	122.9388209	418	7	4	29.81477515	2.484564596	8636.346536	0	438.5256512	11.18054068	288.2094931	0	556.5424695	6	7	0
E.run3.Fa.na.1204.614.S	Feces	Run3	1204	614	2	M	28	4	72	2.6	8.9	1.028	Disease	Animal	1204_4	4.38620232	38.95982184	221	11	5	0	0	1151.581017	0	258.804793	0	385.1978315	6.018716116	854.6576885	4	11	0
E.run3.Fa.na.1204.676.S	Feces	Run3	1204	676	2	M	42	6	72	4.8	8.9	1.028	Disease	Animal	1204_6	4.144061136	89.53694917	570	11	5	6.203051494	13.64671329	3592.807425	3.721830896	6108.765112	4.342136046	3345.925976	32.87617292	2646.842072	6	11	0
E.run3.Fa.na.1204.70.S	Feces	Run3	1204	70	2	M	7	1	72	1.03	8.9	1.028	Disease	Animal	1204_1	3.028402616	55.55239618	152	11	5	96.90301953	0	795.624792	3.825119192	90.52782087	0	5.100158923	0	1772.305226	1	11	0
E.run3.Fa.na.1206.245.S	Feces	Run3	1206	245	1	M	14	2	43	1.2	2.2	0.909	Disease	Animal	1206_2	4.00410567	78.51152963	293	6	4	95.8956846	22.0300897	4102.780235	5.183550519	130.8846506	10.36710104	2.591775259	445.7853446	1569.31992	2	6	0
E.run3.Fa.na.1206.47.S	Feces	Run3	1206	47	1	M	7	1	43	0.8	2.2	0.909	Disease	Animal	1206_1	2.222224318	117.7060378	161	6	4	175.9644202	14.912239	1060.260193	20.8771346	110.3505686	0	0	4.473671701	1550.872856	1	6	0
E.run3.Fa.na.1208.256.S	Feces	Run3	1208	256	1	F	14	2	NA	1.4	NA	0.781	Survived	Animal	1208_2	4.406914958	69.44381776	414	NA	6	34.78617461	11.34331781	3755.394415	43.10460766	368.2797181	2.268663561	3.024884748	70.3285704	1699.229007	2	NA	1
E.run3.Fa.na.1208.37.S	Feces	Run3	1208	37	1	F	7	1	NA	1.05	NA	0.781	Survived	Animal	1208_1	3.589173886	79.49673583	227	NA	6	163.8075183	0	2103.288535	42.58995477	434.9089612	0	3.276150367	0	2140.964265	1	NA	1
E.run3.Fa.na.1208.625.S	Feces	Run3	1208	625	1	F	28	4	NA	2.2	NA	0.781	Survived	Animal	1208_4	4.508520524	36.03949529	401	NA	6	0	18.34607154	2282.047454	5.096130983	1589.992867	89.69190531	732.8236354	7.134583376	2815.102755	4	NA	1
E.run3.Fa.na.1210.44.S	Feces	Run3	1210	44	1	F	7	1	24	0.99	1.4	0.934	Disease	Animal	1210_1	3.495815072	71.53907916	193	4	2	1.89006652	2.835099781	1191.686941	8.505299342	202.2371176	0	1.89006652	0	2940.943506	1	4	0
E.run3.Fa.na.1213.775.S	Feces	Run3	1213	775	3	F	42	6	84	4.8	18	0.916	Control	Animal	1213_6	4.243042942	223.2401744	437	12	6	47.77101842	0	2928.960566	2.239266488	1572.711497	2.239266488	558.3237777	125.3989233	883.7638406	6	12	1
E.run3.Fa.na.1215.327.S	Feces	Run3	1215	327	3	F	14	2	34	0.95	1.6	0.897	Disease	Animal	1215_2	3.82754437	43.98095215	307	5	3	7.870409244	0	3147.179897	126.9103491	183.9708161	6.886608089	0	183.9708161	2927.792239	2	5	0
E.run3.Fa.na.1215.491.S	Feces	Run3	1215	491	3	F	28	4	34	1.8	1.6	0.897	Disease	Animal	1215_4	4.175358007	82.06986743	342	5	3	7.027716255	0	3407.036841	0	549.5674111	42.16629754	233.3201797	5.622173004	1214.389369	4	5	0
E.run3.Fa.na.1217.214.S	Feces	Run3	1217	214	4	M	7	1	28	0.99	2.7	0.864	Disease	Animal	1217_1	4.178354976	44.68515887	308	4	2	0	0	2211.394545	2.24735218	966.3614374	20.22616962	531.4987906	89.8940872	1360.771745	1	4	0
E.run3.Fa.na.1218.42.S	Feces	Run3	1218	42	1	M	7	1	NA	0.79	NA	0.83	Survived	Animal	1218_1	2.316622635	53.39073212	169	NA	5	78.7878433	0	914.3536552	9.330139338	175.1992831	0	140.9887722	0	1139.313681	1	NA	1
E.run3.Fa.na.1218.648.S	Feces	Run3	1218	648	1	M	42	6	NA	2.5	NA	0.83	Survived	Animal	1218_6	4.737090063	73.14618649	616	NA	5	5.107177945	0	4032.968184	11.91674854	710.7489308	13.61914119	120.0186817	693.7250043	2156.931486	6	NA	1
E.run3.Fa.na.1223.253.S	Feces	Run3	1223	253	1	M	14	2	35	0.8	1.2	0.769	Disease	Animal	1223_2	4.056870284	55.56938688	336	5	3	72.57688365	11.5814176	3381.001845	45.55357591	74.89316717	0	3.860472534	136.6607277	1718.682372	2	5	0
E.run3.Fa.na.1223.31.S	Feces	Run3	1223	31	1	M	7	1	35	0.81	1.2	0.769	Disease	Animal	1223_1	3.195283841	57.04517157	203	5	3	326.2301311	85.20936261	1410.417831	27.59160313	2178.92513	0	1.623035478	0	2256.019315	1	5	0
E.run3.Fa.na.1223.594.S	Feces	Run3	1223	594	1	M	28	4	35	1.4	1.2	0.769	Disease	Animal	1223_4	3.885629283	95.07779221	386	5	3	0	0	3393.556549	47.14996302	330.0497412	4.963154002	78.16967553	104.226234	822.6427759	4	5	0
E.run3.Fa.na.1225.304.S	Feces	Run3	1225	304	2	F	14	2	NA	1.55	NA	1.061	Survived	Animal	1225_2	4.400680229	51.09532896	347	NA	5	142.2156148	0	3741.525512	75.29061958	94.11327448	17.77695185	0	29.2796854	2559.881066	2	NA	1
E.run3.Fa.na.1225.63.S	Feces	Run3	1225	63	2	F	7	1	NA	1.11	NA	1.061	Survived	Animal	1225_1	4.196018872	47.62078188	255	NA	5	283.3209695	0	1566.919831	132.0949858	131.1839859	0	9.109999019	0	1206.16387	1	NA	1
E.run3.Fa.na.1225.682.S	Feces	Run3	1225	682	2	F	42	6	NA	3.5	NA	1.061	Survived	Animal	1225_6	4.324410347	112.9464198	433	NA	5	14.02097554	0	2971.368278	4.31414632	2012.549258	53.926829	815.3736545	65.79073138	927.5414588	6	NA	1
E.run3.Fa.na.1229.16.S	Feces	Run3	1229	16	1	F	7	1	22	1.07	1.21	1.046	Disease	Animal	1229_1	2.929263423	59.25526726	220	3	2	71.66547236	31.01938356	3004.60167	42.78535663	1365.922511	0	0	0	2360.682052	1	3	0
E.run3.Fa.na.1234.249.S	Feces	Run3	1234	249	1	M	14	2	NA	1.58	NA	0.92	Survived	Animal	1234_2	4.018280109	61.33386437	387	NA	6	1346.809063	8.050950844	5910.548055	0	221.9762161	5.750679174	0	384.1453689	1785.010816	2	NA	1
E.run3.Fa.na.1234.579.S	Feces	Run3	1234	579	1	M	28	4	NA	2	NA	0.92	Survived	Animal	1234_4	4.790050205	92.45470707	470	NA	6	26.06975938	36.73466094	2810.794057	8.294923438	539.1700235	87.68919064	433.7059969	23.69978125	3249.24001	4	NA	1
E.run3.Fa.na.1234.646.S	Feces	Run3	1234	646	1	M	42	6	NA	3.4	NA	0.92	Survived	Animal	1234_6	4.001120004	62.52534507	419	NA	6	9.127525552	73.02020441	2313.175761	0	4987.540748	136.9128833	1649.474261	10.43145777	974.0373696	6	NA	1
E.run3.Fa.na.1239.80.S	Feces	Run3	1239	80	2	M	7	1	22	0.84	0.55	0.849	Disease	Animal	1239_1	2.887731676	61.29312642	153	3	2	104.3518636	29.34896165	967.4287357	148.9188054	351.1005412	0	4.347994318	0	1215.264412	1	3	0
E.run3.Fa.na.1245.300.S	Feces	Run3	1245	300	2	M	14	2	25	0.72	0.55	0.887	Disease	Animal	1245_2	3.887992	79.86166123	390	4	2	521.1559051	6.17971429	2775.721668	67.97685719	31.92852383	0	0	56.64738099	1423.394191	2	4	0
