# Supplementary material for: Early-life gut dysbiosis linked to juvenile mortality in ostriches
Source: Microbiome. 2020 Oct 12;8:147. doi: 10.1186/s40168-020-00925-7 (PMC7552511; doi:10.1186/s40168-020-00925-7)
Supplement: Supplementary file 9 — Additional file 8. Supplementary Table S7. Survival analysis. [file 40168_2020_925_MOESM8_ESM.tsv]

# Supplementary Table S7 - Survival analysis
ChickID	CauseDeath	AgeDiedWk	AgeDied	Survival	ShannonRaw.wk1	Faith.wk1	Enterobacteriaceae.wk1	Peptostreptococcaceae.wk1	Ruminococcaceae.wk1	Porphyromonadaceae.wk1	Clostridiaceae.wk1	Lactobacillaceae.wk1	Turicibacteraceae.wk1	S24.wk1	Lachnospiraceae.wk1	ShannonRaw.wk2	Faith.wk2	Enterobacteriaceae.wk2	Peptostreptococcaceae.wk2	Ruminococcaceae.wk2	Porphyromonadaceae.wk2	Clostridiaceae.wk2	Lactobacillaceae.wk2	Turicibacteraceae.wk2	S24.wk2	Lachnospiraceae.wk2	ShannonRaw.wk4	Faith.wk4	Enterobacteriaceae.wk4	Peptostreptococcaceae.wk4	Ruminococcaceae.wk4	Porphyromonadaceae.wk4	Clostridiaceae.wk4	Lactobacillaceae.wk4	Turicibacteraceae.wk4	S24.wk4	Lachnospiraceae.wk4	ShannonRaw.wk6	Faith.wk6	Enterobacteriaceae.wk6	Peptostreptococcaceae.wk6	Ruminococcaceae.wk6	Porphyromonadaceae.wk6	Clostridiaceae.wk6	Lactobacillaceae.wk6	Turicibacteraceae.wk6	S24.wk6	Lachnospiraceae.wk6	Censor
1019	Survived	NA	84	1	0.080023908	0.426770868	0.194180132	0.957276649	-0.70701372	-1.972580699	1.300451981	-0.220047003	0.167885196	-0.36989307	-0.690248423	-1.412334128	1.233921656	2.211469413	0.415631047	0.343390573	-1.094572549	0.977839881	-0.466562224	1.428237024	0.930391294	0.000665817	0.312111839	0.259457162	-0.620666804	0.86103236	0.438329014	0.585604534	0.726423432	2.09311017	0.947439104	-1.821929297	0.056093029	-0.053773168	-0.277050405	0.191363229	1.131929907	-1.288771686	-0.466526882	-0.213014559	2.407434152	1.058187611	0.786960909	-0.201702633	0
1020	Control	8	57	1	0.973019245	-0.686963412	-0.026460103	-0.416281603	0.108571021	0.132839131	-0.234109914	-0.220047003	0.381607117	-0.36989307	-0.969699463	-0.864838982	-1.015433481	0.229541531	-0.697594016	-0.297648826	1.336842713	0.503420223	1.151589231	-0.685412955	0.365704665	-0.52625868	0.627839591	-0.251554086	-1.092335013	1.32606678	0.376967117	0.310785473	0.38836712	-1.457297912	1.026124268	-0.382586554	0.179041794	1.208652265	-0.469766887	-1.117891201	-1.123429919	-0.889013533	0.961292938	-1.11799567	0.447839344	-0.513967195	0.310568435	-0.669571172	0
1021	Disease	5	30	0	1.385492041	-1.641229083	-1.850834003	0.848471034	-1.347663224	-0.717637088	-1.59703188	-0.220047003	0.284905043	-0.36989307	-0.642415376	0.160939843	2.726026059	0.955482036	-0.697594016	-0.310112466	0.367966877	-0.566702076	-1.17145373	1.45020771	-1.36094995	0.087135096	0.315646127	-1.352625981	-1.092335013	-0.865107359	-1.756425207	-1.072436523	-1.614027215	-0.39220444	-1.91137111	0.904177245	-1.683785675	NA	NA	NA	NA	NA	NA	NA	NA	NA	NA	NA	1
1022	Disease	7	46	0	1.848496207	1.015525654	0.745604085	0.00930574	1.195164866	-0.214053585	-1.65112693	-0.220047003	0.289972799	-0.36989307	-0.121888007	0.079199301	0.380710324	-1.449037535	-0.697594016	1.730991368	0.496117724	0.339701327	0.374980951	-0.685412955	0.041456269	-0.733835417	0.60512318	0.190695728	-0.462415957	-0.865107359	0.491365718	-0.365709506	1.06286418	1.839121722	0.826533282	-1.288517258	-0.110922585	-0.160421563	-1.492412291	-0.212519888	0.244912373	0.066958364	1.352574686	0.923647242	1.576022535	-0.08854503	0.363492339	0.219549708	1
1023	Disease	10	69	0	0.164795326	-0.441059934	0.100273825	0.767285124	-0.447585407	0.138278717	0.132558788	6.263732679	1.116454528	-0.36989307	-0.376736904	0.506007491	2.962328637	0.763610118	2.352611459	0.119667089	-0.953276643	-0.177782553	1.738517057	-0.685412955	-0.040369597	8.76E-05	-0.177283687	-0.099793497	-0.670024434	-0.865107359	0.166746251	-1.072436523	1.023669859	0.674375106	0.903432321	0.858972768	-0.181495439	-1.26108743	-0.184238107	0.379540779	0.71424776	1.349043457	-1.411046775	1.825844867	-0.099167379	0.867249663	-0.119567958	-0.285270427	1
1024	Disease	11	76	0	1.523438608	-0.608497679	0.70479406	2.164059328	1.03306473	0.969659292	1.891785969	-0.220047003	1.603142493	-0.36989307	-1.857900009	0.698418323	-0.149738671	1.741675338	1.624870269	-0.085956116	0.842835367	1.191075636	1.974323172	0.345261093	0.43422356	-0.130938615	0.948541825	-0.41957794	1.059300742	0.229703912	0.703318814	-1.072436523	0.244352246	0.660220344	0.545477266	0.663301134	1.64915553	0.768511406	-0.64955411	0.750247734	1.140213704	0.537294014	0.129651594	0.747973781	0.373193271	0.934611195	0.949432329	0.028632776	1
1025	Disease	7	48	0	1.632942493	2.521082236	-0.344772288	-0.408826984	1.500248271	-0.73344195	0.646450162	-0.220047003	1.17862559	4.337170988	-0.499891909	-0.381548413	-0.357966973	-0.610259673	-0.697594016	-0.916057632	-0.046986227	0.274206867	1.4603858	-0.685412955	0.523211035	-1.312752591	0.249426587	0.164346432	1.259288707	0.268143796	0.589857459	0.016106265	-0.458765553	-0.142180653	-0.219911571	0.278424082	0.163578512	1.129206627	0.553503086	0.522732673	0.272691771	0.695644023	1.540259009	-0.154424711	0.170588815	-0.820809049	0.368544273	-0.802585814	1
1027	Control	6	43	1	NA	NA	NA	NA	NA	NA	NA	NA	NA	NA	NA	NA	NA	NA	NA	NA	NA	NA	NA	NA	NA	NA	NA	NA	NA	NA	NA	NA	NA	NA	NA	NA	NA	-0.462563833	0.277895493	-1.117891201	-1.123429919	-0.819783503	1.299270511	-0.414001788	-0.030092682	-1.166891888	0.002985081	-0.987467704	0
1028	Disease	3	22	0	NA	NA	NA	NA	NA	NA	NA	NA	NA	NA	NA	-0.15348507	-0.888017552	-1.449037535	-0.697594016	2.056700588	0.781112868	-0.494796361	2.044870254	0.293450195	-0.156685682	-0.682411194	NA	NA	NA	NA	NA	NA	NA	NA	NA	NA	NA	NA	NA	NA	NA	NA	NA	NA	NA	NA	NA	NA	1
1030	Control	4	29	1	NA	NA	NA	NA	NA	NA	NA	NA	NA	NA	NA	NA	NA	NA	NA	NA	NA	NA	NA	NA	NA	NA	-0.8236986	1.179336893	0.374091622	0.457904155	-0.757835088	0.908283884	0.056227833	0.353523284	0.167180357	-1.821929297	-0.2347013	NA	NA	NA	NA	NA	NA	NA	NA	NA	NA	NA	0
1033	Control	12	84	1	0.113743314	0.818790753	0.310789938	-0.904424647	0.130407791	0.223718563	-0.451708868	-0.220047003	-0.029503908	-0.36989307	-0.486574408	0.336460942	0.04262753	0.70739596	0.906504215	-0.690325509	0.639788028	0.394288306	-1.17145373	1.113529999	0.567644154	0.622028856	-1.188474782	-1.509569634	-1.092335013	-0.865107359	-4.526197828	-1.072436523	-5.29075992	-1.457297912	-2.118460839	-0.62569487	-1.852843028	0.8262625	-0.462135826	0.301023295	-1.123429919	0.801756129	0.469221168	-0.132607131	-1.085357199	-1.220208802	1.125573759	-0.189978929	0
1034	Control	8	57	1	1.418224583	-1.041859325	0.611622583	-0.904424647	0.36485095	-0.312471055	-1.046819659	-0.220047003	-1.680883277	-0.36989307	-0.382526925	0.09696948	-0.480216865	-1.449037535	-0.697594016	0.720829378	0.51299506	0.446586467	-0.195640109	-0.685412955	-1.501716626	-0.580674572	0.393001477	-1.193923793	-0.128335591	-0.865107359	0.884324145	-1.072436523	-0.21018189	0.307590125	-1.618622721	1.367055376	-0.334221393	-0.524392525	1.555223985	0.823358558	-1.123429919	-0.926465875	1.251278398	-2.312944252	1.563946117	-2.92581514	0.524171367	0.544903089	0
1035	Survived	NA	84	1	-0.6239566	-1.115543517	0.351717257	-0.904424647	0.614462384	0.239006195	1.119546219	-0.220047003	-1.680883277	-0.36989307	0.886221966	1.512608032	-0.399255538	-1.449037535	-0.697594016	-0.387143605	0.04706308	-0.013054795	-0.392828012	-0.685412955	0.950579056	-0.381840583	1.207865379	-0.590240438	0.006424704	0.66195015	1.064490907	-1.072436523	1.03052646	-0.218476668	1.097817394	-0.890998568	0.805374192	0.615159052	-1.075709195	-1.117891201	-1.123429919	0.154712146	0.269077509	0.868033168	-1.714671415	-0.006538448	1.433443945	0.254721257	0
1039	Disease	4	23	0	-1.553725869	0.014218366	2.406192536	1.062708351	-0.209459916	0.213643727	-0.243042896	-0.220047003	0.717988145	-0.36989307	0.854174092	-1.157802482	-0.061594973	-0.924428274	-0.080613964	-1.033838904	-1.206669157	-1.148266228	-1.17145373	-0.685412955	1.25715271	-0.954717451	NA	NA	NA	NA	NA	NA	NA	NA	NA	NA	NA	NA	NA	NA	NA	NA	NA	NA	NA	NA	NA	NA	1
1042	Survived	NA	84	1	1.415232987	-0.844483991	-1.184887525	-0.904424647	0.35632713	-0.467646428	0.343022127	-0.220047003	-0.078539145	-0.36989307	-0.47847496	-2.721197979	-0.725334209	-0.967482432	-0.697594016	-0.728292131	-1.804145315	-0.55391197	-1.17145373	-0.685412955	0.219511156	-0.055677304	-0.240971313	-1.666312359	-1.092335013	-0.865107359	0.721982661	-1.072436523	0.057568802	-0.67785554	-1.273031058	-0.168181838	0.911406578	0.589690186	0.00102571	-0.304759028	-1.123429919	0.382887077	0.865463301	0.533032318	-0.750176718	-7.64E-06	0.857519491	-0.175118811	0
1045	Disease	3	22	0	-0.990338055	1.048228078	2.453698634	-0.904424647	1.035208156	0.010382128	0.84457644	-0.220047003	1.300784298	-0.36989307	-0.32682556	0.960192126	0.518336099	0.330903444	0.749963803	1.319095576	-1.302268233	-0.123956361	-1.17145373	0.876699475	1.269850506	-1.149488028	NA	NA	NA	NA	NA	NA	NA	NA	NA	NA	NA	NA	NA	NA	NA	NA	NA	NA	NA	NA	NA	NA	1
1047	Disease	2	9	0	-2.765548386	-0.562663209	1.107585407	2.913191335	-2.874690794	-0.679251148	0.786849917	-0.220047003	2.143176362	-0.36989307	-1.149889147	NA	NA	NA	NA	NA	NA	NA	NA	NA	NA	NA	NA	NA	NA	NA	NA	NA	NA	NA	NA	NA	NA	NA	NA	NA	NA	NA	NA	NA	NA	NA	NA	NA	1
1048	Control	8	57	1	-0.690875003	0.799576872	-0.296802386	-0.904424647	-0.565258739	-1.972580699	-3.187820139	-0.220047003	-0.930305548	-0.36989307	-0.211525634	1.349153077	1.91060783	-0.187960052	-0.697594016	0.455071042	1.097069006	0.13263138	0.630282919	2.589385365	0.249275491	0.176972473	0.646010471	-0.310721373	-0.607513315	-0.865107359	-0.110710846	-1.072436523	0.402798665	1.341637196	0.516826945	-1.821929297	0.423245946	-0.359132529	0.862495456	-1.117891201	-1.123429919	0.512246079	-0.369162838	0.213715359	0.402518587	-0.171313214	-0.003755169	-0.623626903	0
1053	Control	8	57	1	1.066684767	-0.013317091	1.14893586	-0.065831189	0.202376877	-1.464785602	0.435296045	-0.220047003	0.452705819	-0.36989307	-0.67496539	-1.522423655	-1.143001271	-1.449037535	-0.697594016	0.482639451	-0.24260899	0.469759869	-0.21657506	-0.685412955	-2.820271782	-1.2113587	-1.418846321	-0.02219176	2.099130482	-0.865107359	-0.272637142	0.411336193	0.252353274	0.136018823	-1.354375942	-0.290651001	-1.192795053	0.131401169	-0.081122952	-0.290147155	-0.260317662	0.480478895	-0.469491197	0.958094474	0.257905508	0.322509934	-0.072315588	-0.735182893	0
1055	Disease	6	37	0	0.588067093	-0.770082797	-0.786588795	-0.039833167	-1.084964351	1.111223098	-0.694419173	-0.220047003	-0.304772376	2.913225523	-0.412248096	0.15525436	-0.844627985	-1.449037535	-0.697594016	-1.286036745	0.387390952	-1.905423634	0.499428631	-0.685412955	-2.069176139	0.021910722	-1.110573667	-0.738629017	1.323204178	-0.865107359	-1.079927421	-1.072436523	-1.20206052	0.923968065	-0.810374472	-0.008251928	-0.712422418	NA	NA	NA	NA	NA	NA	NA	NA	NA	NA	NA	1
1057	Control	12	84	1	0.350715177	0.939994811	-0.280576423	-0.904424647	0.072722084	-1.972580699	-0.162248185	-0.220047003	-1.068654128	-0.36989307	-0.370599847	2.060784321	-0.594676956	-0.014740346	1.379184472	0.601227491	0.755588579	1.247365346	0.345627114	0.296761198	-0.332578414	-0.552089477	1.102824166	-0.016889284	-0.238803639	0.084425813	0.177082667	0.33793263	0.193591861	-1.457297912	0.558583622	0.384500364	0.622894611	0.215041208	-0.493965069	1.470014885	-0.288942892	0.379146433	-1.411046775	1.069736691	-0.894113894	0.196505155	0.542366582	1.685219953	0
1058	Disease	5	33	0	0.023353956	-0.798181139	1.280560244	1.339778859	-1.712175288	0.390025918	-0.152411103	-0.220047003	0.077662716	0.773464198	0.937761519	-0.314220173	1.214850168	1.532522892	0.152925242	-0.044501345	-0.221313934	0.830753123	-1.17145373	0.335423106	0.453392201	-0.911059559	0.253689561	-0.30995524	0.014475983	1.633849644	0.656427075	-1.072436523	1.949862414	1.773433383	1.611310388	1.169549831	1.003561253	NA	NA	NA	NA	NA	NA	NA	NA	NA	NA	NA	1
1063	Disease	7	44	0	0.875686479	-0.612842646	1.360342277	-0.904424647	1.097102748	-0.727399687	-0.187905096	1.97945599	0.318645112	-0.36989307	0.455683002	-0.680771912	0.365521297	-1.449037535	-0.697594016	0.451356946	-0.392723524	0.40804409	0.822895561	-0.685412955	-0.979270461	-1.14982766	1.130031748	0.187283011	-1.092335013	-0.865107359	0.242545505	-0.473199149	0.867674029	0.160285196	1.488836541	-0.102275572	0.223709006	-0.438138065	-0.445587533	-1.117891201	0.94041144	0.351268054	0.467315248	1.176430422	-1.039537436	1.511820774	-0.185453222	-0.165109911	1
1064	Control	4	29	1	NA	NA	NA	NA	NA	NA	NA	NA	NA	NA	NA	NA	NA	NA	NA	NA	NA	NA	NA	NA	NA	NA	-0.251933564	4.4579692	-1.092335013	-0.865107359	0.871053883	0.52411674	-0.527901585	0.592224485	-0.298045945	0.622530644	-1.142162055	NA	NA	NA	NA	NA	NA	NA	NA	NA	NA	NA	0
1068	Control	8	57	1	0.198161539	-1.517525968	0.281052705	-0.904424647	-1.011580876	0.674906628	0.805971085	-0.220047003	-0.196911753	-0.36989307	1.731828906	1.116891456	1.590861627	1.037102418	0.685811515	-0.196109201	1.252797484	0.027850246	-0.573934058	-0.685412955	1.138316287	-0.167594882	0.54460516	0.411458325	-0.121602806	-0.865107359	-0.115193759	-1.072436523	-1.086667257	-0.66743829	-1.334914004	1.365004414	-0.645615282	1.122400006	0.009300261	-0.382158328	-1.123429919	-0.161949005	1.080818385	-0.712363141	-0.051147263	0.574215173	1.031284399	-0.031580303	0
1070	Disease	4	29	0	0.642197994	0.831828117	2.008869739	0.268235903	0.367795403	0.434679103	-0.614995187	-0.220047003	0.436264082	-0.36989307	-1.318762728	0.239228454	-0.378000654	-0.536276684	1.263394589	-0.685209521	-3.019055441	-0.395220145	-1.17145373	2.494370997	0.418680908	-1.213413142	-0.972529701	0.736804185	1.930936864	2.301096087	0.107071687	1.729890502	0.014044372	-0.530688677	0.022956483	-0.721500365	-0.298088286	NA	NA	NA	NA	NA	NA	NA	NA	NA	NA	NA	1
1071	Survived	NA	84	1	0.939347795	0.9548247	-0.883476124	-0.904424647	-0.037779401	1.681746221	0.382067013	-0.220047003	0.466236135	-0.36989307	-0.62410727	1.300758563	-0.852125186	-0.856777794	-0.697594016	-0.412727041	-0.270911227	0.616953025	0.170741824	-0.685412955	0.260823166	0.17502467	0.712728216	-0.562081039	1.335994978	2.487480911	-0.202529514	0.337833894	0.220661018	-0.892714078	0.05002586	0.77334745	2.300301523	0.516873411	0.331098602	-1.117891201	1.632435922	0.611068425	-1.411046775	0.189872922	-1.010409755	0.888544811	-0.023161717	0.135424229	0
1072	Disease	5	31	0	0.928232714	-0.340303513	-1.850834003	-0.904424647	0.063340484	0.709206917	1.282450488	-0.220047003	0.232157676	-0.36989307	0.791538366	0.738212193	-0.330732141	-0.197716577	-0.697594016	-0.532877397	-0.111608237	-0.12691226	-0.124977966	-0.685412955	-0.082379214	-0.817594109	0.557979691	0.325850234	-0.355646379	-0.865107359	1.011122299	-0.399851414	-0.590864561	0.22901076	-3.093950875	1.602048137	-1.033215278	NA	NA	NA	NA	NA	NA	NA	NA	NA	NA	NA	1
1076	Disease	4	27	0	-0.364161456	-1.285069996	-1.281801807	-0.002508349	-0.976558908	0.931009263	-0.093550201	-0.220047003	0.367823972	-0.36989307	-1.310682869	0.973006328	-1.76091936	0.189967758	-0.697594016	-0.044323383	0.032958279	0.529752204	-0.183877184	0.507921023	-1.488797381	1.485216345	NA	NA	NA	NA	NA	NA	NA	NA	NA	NA	NA	NA	NA	NA	NA	NA	NA	NA	NA	NA	NA	NA	1
1078	Survived	NA	84	1	1.530866496	0.076466029	0.308187997	-0.904424647	0.964345377	-1.972580699	-0.867484832	2.730799882	-0.005388584	-0.36989307	-0.660050043	-0.822481775	-1.91968695	-0.697718327	-0.697594016	-0.886909467	2.637853488	-2.003689111	-0.167097961	-0.685412955	-0.166599418	3.176023918	0.063671934	-0.85331386	-1.092335013	-0.865107359	-0.077832625	-0.025694952	0.195467949	-0.26763592	-0.121983133	1.82901664	-0.193445405	0.530268717	-0.013619318	1.262428898	0.717083864	1.421382352	0.78290283	0.179365524	-0.19113028	0.703774984	1.027989248	0.495811424	0
1080	Disease	4	29	0	0.90149946	-0.876744849	-0.888528997	-0.513945185	1.496129632	0.58725013	-0.05750649	-0.220047003	-0.232745424	-0.36989307	2.452657014	-1.521994479	-0.586226478	1.193901061	2.334955659	-0.186688976	-0.759236594	0.143370173	-0.231780049	-0.685412955	0.363581433	-0.527226772	NA	NA	NA	NA	NA	NA	NA	NA	NA	NA	NA	NA	NA	NA	NA	NA	NA	NA	NA	NA	NA	NA	1
1081	Control	8	57	1	0.76305604	0.234067861	1.713918514	-0.904424647	0.426467364	0.010011937	0.329644277	-0.220047003	0.399727069	-0.36989307	-1.47058633	0.715744303	-0.577622769	-0.91187392	-0.697594016	-0.256284249	-1.094184912	0.268928405	-1.17145373	-0.685412955	0.244185722	-0.837473596	0.18150381	-0.294206849	-1.092335013	1.513606924	0.473272564	-0.048331832	0.447090756	0.325493977	0.72090269	0.177733228	-0.226080807	0.387662557	-1.192493582	-1.117891201	0.903354367	0.82213432	0.67036276	0.161431921	-1.714671415	0.506782964	0.230649609	2.171162073	0
1083	Disease	5	33	0	0.33530921	1.516100647	0.517293198	-0.064774327	1.429585144	-0.193788361	-0.095214764	-0.220047003	-0.84706582	2.300181053	0.022524728	1.231592509	-1.212674834	0.442009514	-0.697594016	-1.683334821	1.482741473	0.33944311	1.113784169	-0.685412955	-0.178803851	-0.149308142	-1.256432742	-0.900924412	1.475583467	0.648014625	-0.479670839	-0.286136072	1.976762074	1.582320849	1.128569514	0.433482772	-0.448164343	NA	NA	NA	NA	NA	NA	NA	NA	NA	NA	NA	1
1084	Survived	NA	84	1	-0.453176093	-0.014882182	-0.850806455	-0.359727003	0.460490348	-1.972580699	0.029313784	-0.220047003	-0.106850093	-0.36989307	1.791613316	1.246509389	-0.799735144	0.196784485	-0.697594016	1.149268181	1.17528528	0.19165181	1.557576981	-0.685412955	-1.945499611	0.265687047	-0.389081886	-0.69365851	-1.092335013	0.110243023	-0.464948803	-1.072436523	1.409274615	1.427552605	2.019233668	1.296269064	-1.251315343	-1.583316863	-0.897840106	0.467509437	0.732020362	-0.264317119	0.102500268	1.516654015	-0.046224356	1.211762632	-0.273209425	-0.495200654	0
1085	Control	6	43	1	NA	NA	NA	NA	NA	NA	NA	NA	NA	NA	NA	NA	NA	NA	NA	NA	NA	NA	NA	NA	NA	NA	NA	NA	NA	NA	NA	NA	NA	NA	NA	NA	NA	-1.295848649	-0.491955929	-1.117891201	0.944435066	-1.601461274	-0.043506301	0.778607848	0.923941487	0.798465801	-2.332186548	1.211919116	0
1086	Survived	NA	84	1	-1.185718372	1.009333519	-1.850834003	-0.904424647	0.858634271	-0.727031221	-1.212034413	-0.220047003	0.110661221	-0.36989307	0.13940537	0.624094145	0.291235424	0.657014934	1.63984005	0.091916975	0.37923524	-0.568455903	2.001059224	-0.685412955	-0.416603808	-0.380349911	-0.353157759	-0.926275913	-0.238133976	0.781986544	-0.766429055	-1.072436523	1.7837276	1.330893264	1.47935149	-0.574032493	-0.70223742	1.15535845	-0.090990349	-0.512659724	0.054355089	0.339931322	0.151704649	0.329758714	-0.109392624	0.650030498	1.242499248	0.779537293	0
1089	Survived	NA	84	1	-0.971839699	-0.287164033	0.378090268	0.090635431	-1.071151471	1.013117917	-0.443171465	-0.220047003	1.007981272	-0.36989307	-0.15276716	1.041891373	-0.558718421	0.075975824	0.241547855	0.599287542	0.342924437	-0.396561508	-1.17145373	-0.685412955	0.793045998	-0.309007477	0.253490858	1.155229741	-1.092335013	0.553870183	0.162262613	0.20238895	0.222147913	-0.261476993	0.707857123	0.187428503	1.224816113	-0.845212711	1.587527616	0.786422105	1.447970654	0.202997919	1.464759912	1.398935252	-0.220401134	0.520070141	0.492267463	0.990712674	0
1090	Disease	5	35	0	-0.544027916	1.127574311	0.261499218	0.207812586	-0.461390539	-0.16580578	-0.98375237	-0.220047003	-1.680883277	-0.36989307	-1.503422908	1.641945359	0.883550703	1.10095163	1.072519338	0.068108536	-1.304220668	0.527318505	-0.461085722	-0.685412955	0.913029763	-0.349297214	0.584754057	-0.69111082	0.152014203	-0.865107359	-0.198316534	0.899476881	0.067974467	0.738682694	0.097487816	0.094912689	-0.413931464	NA	NA	NA	NA	NA	NA	NA	NA	NA	NA	NA	1
1091	Survived	NA	84	1	-0.175832091	0.025810705	-0.912290823	-0.904424647	-0.001104215	1.197100481	0.0189158	-0.220047003	-0.907669054	-0.36989307	1.098835819	-0.358090986	-0.619713986	-1.449037535	-0.697594016	0.332426191	0.514415327	-0.142002897	1.47116368	-0.685412955	-0.138713715	-0.243010367	-1.788751244	-0.589767713	2.040362164	-0.865107359	-1.086832601	-1.072436523	-1.046151634	-1.457297912	-1.216487827	0.102847445	0.631898883	0.457871051	0.577856107	-1.117891201	-1.123429919	-0.388964657	0.599928404	-0.137911454	0.482166401	0.454169994	0.030004222	-0.336990948	0
1092	Disease	5	32	0	-0.194930782	1.170568874	-0.0226067	0.690996899	0.601763583	0.630231799	-0.07370084	-0.220047003	-0.825509568	0.763119375	-0.953781084	0.419186897	1.260241141	0.430603654	0.59438181	-0.00434947	-0.919112768	-0.496433068	-0.282535599	-0.685412955	2.109436589	0.419934887	0.426216377	-1.069725435	-1.092335013	1.282549848	-0.387791791	0.089704958	0.929703768	0.134173933	1.000775177	-1.821929297	1.117497149	NA	NA	NA	NA	NA	NA	NA	NA	NA	NA	NA	1
1095	Control	12	84	1	0.178185499	0.879495914	-1.38454547	0.434485842	0.738916047	-0.623596849	0.776111384	-0.220047003	0.469656035	-0.36989307	-0.490651413	-1.415523672	-0.407450012	-0.618947729	-0.697594016	-0.074590501	0.276576579	-2.955519414	-1.17145373	-0.685412955	0.93753348	-1.071015615	-5.055986371	2.117166375	1.355084377	-0.865107359	-3.094566149	-0.081710226	-1.328372897	-1.457297912	-1.435272333	-1.821929297	-1.78126579	0.162735318	-1.051641739	-1.117891201	0.511287151	0.525097287	0.274202095	-0.438623419	0.141806515	0.408251557	-1.152741319	-0.615039915	0
1097	Control	12	84	1	0.504508058	-0.38789978	0.357937682	-0.904424647	1.267808331	-1.972580699	-0.202592759	-0.220047003	0.691449979	0.720036565	-0.993372509	0.913916629	-0.155111556	0.432245916	-0.697594016	0.403385719	0.233088208	-0.105373958	-0.383366115	-0.685412955	0.037179785	0.228944567	NA	NA	NA	NA	NA	NA	NA	NA	NA	NA	NA	-1.760269652	0.123250071	-1.117891201	0.983184135	-0.131251489	-1.411046775	1.672677356	1.194666277	1.382084365	0.311130907	-0.41818857	0
1102	Disease	6	41	0	1.543926171	0.192040262	1.00218372	1.123247447	2.057732998	-1.972580699	-0.506091426	-0.220047003	-0.008402944	-0.36989307	2.314726551	0.770393742	1.653482669	-0.81382291	-0.697594016	0.562761357	0.48740273	1.811957288	0.688694651	-0.685412955	0.871483821	-0.158360679	-2.237618801	-0.350754995	2.495643095	-0.865107359	-1.04583882	2.579896168	-0.638092383	-1.457297912	-0.903356966	-0.259669226	0.407251801	NA	NA	NA	NA	NA	NA	NA	NA	NA	NA	NA	1
1103	Survived	NA	84	1	0.114429672	0.620461409	-0.123341881	0.754419613	1.725032142	0.477707668	-0.297951937	-0.220047003	0.595472157	-0.36989307	0.727197799	1.268172364	-0.391572876	1.535456852	-0.697594016	0.598660663	1.561582025	0.648522606	1.216618423	1.28020861	-0.908033038	-0.33966563	0.408695336	0.401797321	0.349294521	-0.865107359	0.99552523	-1.072436523	0.30217213	1.266410787	0.483894562	0.023573201	1.274027787	-0.984893784	1.457153514	-0.291768138	0.275829029	0.084826633	0.457777278	1.136798462	-0.035907688	1.016528272	-2.332186548	-0.834150023	0
1104	Disease	5	35	0	0.754747479	-0.937960623	1.304398354	-0.904424647	1.274351334	0.544938527	0.162997411	-0.220047003	-1.680883277	2.104862872	1.73573097	1.419065838	-1.548396869	0.034195416	-0.697594016	0.794399757	-1.414921016	0.138034389	-1.17145373	-0.685412955	-0.19312792	0.640014826	-0.564371014	-0.459175225	0.971970345	-0.865107359	-1.360271757	1.067194202	-1.043487386	0.045054452	-0.778321791	-1.821929297	-0.164856946	NA	NA	NA	NA	NA	NA	NA	NA	NA	NA	NA	1
1108	Disease	5	36	0	0.987334153	-0.61684801	0.596103207	-0.904424647	-0.430047504	-0.214639791	1.139471293	1.362510802	-1.680883277	-0.36989307	0.140104318	-1.845319236	-0.255644757	-0.147318719	-0.697594016	-0.255162849	-0.036916764	0.202926981	-0.141272956	-0.685412955	0.445033413	-1.250632421	0.496703181	0.294734923	-0.479567348	-0.865107359	0.355530226	-1.072436523	1.493737423	-1.457297912	1.666834476	-0.826642536	1.105521633	NA	NA	NA	NA	NA	NA	NA	NA	NA	NA	NA	1
1109	Disease	7	45	0	0.039922315	-1.317402658	-1.196224735	-0.904424647	-0.395019279	0.380236755	0.294340417	-0.220047003	-0.650534951	-0.36989307	-0.037114852	0.634336176	-0.164085696	-0.86635576	0.544475865	0.44127167	-0.712541653	0.21165424	0.95287358	-0.685412955	-0.430782297	0.399743416	0.518852983	-0.12121345	-1.092335013	-0.865107359	0.502883961	-1.072436523	0.349517942	0.276146056	0.242555085	0.379953368	0.562182536	-4.279861523	3.137910849	1.509928011	0.791542679	-1.647293493	1.437529091	-2.033060124	0.6240944	-1.589129657	0.641354632	2.660848602	1
1110	Disease	4	27	0	-0.832380437	0.648255185	-0.867000018	-0.904424647	-1.166815377	-0.051539993	-2.72411275	-0.220047003	-0.554127972	-0.36989307	-0.874906042	0.485800765	-0.157344656	0.840579903	1.909318597	1.05180674	1.209666228	0.884373275	-1.17145373	4.023352258	-0.98646439	-0.316698341	NA	NA	NA	NA	NA	NA	NA	NA	NA	NA	NA	NA	NA	NA	NA	NA	NA	NA	NA	NA	NA	NA	1
1111	Disease	6	38	0	-0.168307591	-0.400638942	-1.038355071	-0.904424647	-2.305955986	-0.859009715	-1.350327472	-0.220047003	-0.402049707	-0.36989307	-0.670667548	0.255035768	0.899801754	0.535497967	0.313233852	-0.49036633	-0.29910651	-0.504115807	0.815337697	1.227444169	0.281367483	0.181972263	0.793355769	-0.15928598	0.318019601	-0.865107359	0.004547505	-1.072436523	0.277523577	-0.640097119	0.956555871	1.137423178	0.240401313	NA	NA	NA	NA	NA	NA	NA	NA	NA	NA	NA	1
1116	Disease	5	36	0	-0.621603159	0.111325672	-0.203214349	1.72266715	0.250013851	0.016149416	-0.411442258	-0.220047003	1.716900006	-0.36989307	-0.421253484	-0.624058118	1.381504458	-0.772680565	-0.697594016	0.820586617	1.09713292	0.781072589	1.824627361	-0.685412955	-0.447238753	-0.003400894	1.174962259	0.454493969	0.098126901	-0.204410224	0.903998253	-0.437804828	-0.678405958	-1.457297912	-0.01483603	0.937609312	0.388381465	NA	NA	NA	NA	NA	NA	NA	NA	NA	NA	NA	1
1117	Control	6	43	1	NA	NA	NA	NA	NA	NA	NA	NA	NA	NA	NA	NA	NA	NA	NA	NA	NA	NA	NA	NA	NA	NA	NA	NA	NA	NA	NA	NA	NA	NA	NA	NA	NA	0.153565936	-1.075700178	0.933506585	1.774478439	-0.522841178	-0.24719448	0.475969614	-0.469063408	1.216730485	0.386903817	-0.393199042	0
1119	Disease	7	45	0	-0.272918862	-0.687919822	1.464824976	-0.904424647	-2.534089737	-0.029091583	0.595927044	-0.220047003	0.67570421	-0.36989307	-0.512675053	0.367596445	-0.134648842	1.117590648	2.444793609	3.488238097	0.927701621	2.318047282	1.781638599	0.070690584	0.039275394	2.19714244	0.159821344	2.540466135	-1.092335013	-0.865107359	0.840315776	0.70275741	0.198260758	-0.350375551	-0.368295058	0.570027148	0.168597493	1.205489427	-0.705916516	-0.643569658	0.254613675	1.538669254	1.345312026	0.513541648	0.126251158	0.322433895	2.189702315	0.813790126	1
1123	Disease	4	24	0	0.014290253	-0.131075426	-0.342745373	-0.904424647	-0.277385502	-1.382655654	0.388517593	-0.220047003	-0.728457249	-0.36989307	0.061738725	-0.543754766	-0.630094502	0.903886698	-0.697594016	0.518077914	-0.038533787	-0.985853511	-0.398302165	-0.685412955	-0.430335565	1.127209302	NA	NA	NA	NA	NA	NA	NA	NA	NA	NA	NA	NA	NA	NA	NA	NA	NA	NA	NA	NA	NA	NA	1
1125	Control	6	43	1	NA	NA	NA	NA	NA	NA	NA	NA	NA	NA	NA	NA	NA	NA	NA	NA	NA	NA	NA	NA	NA	NA	NA	NA	NA	NA	NA	NA	NA	NA	NA	NA	NA	-1.012012517	-0.529724517	2.774870296	1.327470027	-0.05355628	0.984029664	0.328680782	0.256141617	0.618784842	-0.939155303	-1.151994224	0
1126	Control	12	84	1	-0.346839789	-0.833636222	0.85216837	0.650327644	0.336491495	0.30033347	1.333733117	-0.220047003	1.675612814	0.564482016	1.179218766	-0.73463979	0.07523889	1.678900188	0.876687768	-0.383833322	-0.381635418	-0.883835319	-1.17145373	1.204119352	-1.304374778	0.01724794	-0.192419561	0.258498182	0.535921578	1.81790712	0.305074431	0.995344599	1.230124242	1.362212406	1.079056064	0.005398461	0.240536277	-0.699551198	-0.40932377	2.862051023	0.342814868	-0.39288193	1.777970199	-0.907721685	-1.002449572	0.107172008	1.229865134	-0.54138513	0
1128	Disease	4	29	0	0.080454248	0.843322935	-1.109993023	-0.904424647	0.113302804	1.059979876	0.686356301	-0.220047003	-0.313462833	-0.36989307	-0.5808271	-0.261948653	-0.218035328	-0.876306238	-0.697594016	-0.449915066	-0.861428452	-1.31296091	0.09876502	-0.685412955	0.059778247	-0.35634296	0.15516178	0.179421212	1.241480748	1.3096961	-0.680902072	-1.072436523	0.04037402	-0.510959154	0.586060922	0.951948879	1.761839529	NA	NA	NA	NA	NA	NA	NA	NA	NA	NA	NA	1
1129	Disease	9	63	0	-0.551009994	0.739497158	-0.365293104	-0.904424647	-0.022509906	0.431888025	-0.722734789	-0.220047003	-1.680883277	-0.36989307	-0.170307084	0.432035251	-0.338455981	-0.718909289	-0.110888086	0.742277368	0.014074262	0.542253042	-0.104337681	1.488249648	-1.560591145	-0.482049558	0.706365238	1.191578892	0.283272426	-0.865107359	1.433453758	0.514236081	-0.139817644	0.862262354	-0.058401056	0.288494316	3.325776772	-0.51121521	-0.018479032	-1.117891201	-0.102893097	-0.070057432	-1.411046775	0.62575586	-0.920730226	0.431512572	-0.434790897	-0.886877112	1
1131	Control	12	84	1	-0.113376211	-0.716656722	-0.147455337	0.747055406	0.733367414	2.027086161	1.677982755	-0.220047003	0.124457368	-0.36989307	0.975934352	1.542272383	0.309831483	0.228615976	0.37533428	0.571238282	1.188550636	-1.014318957	0.308455874	-0.685412955	0.09515055	0.031268801	-0.070243251	0.878926336	-1.092335013	0.100545195	0.923297546	0.638152868	-0.379375152	-0.155014328	0.335525682	-1.26646476	2.068726716	-1.109713964	0.24358	0.212056789	-1.123429919	1.825792149	0.195548187	-0.705578448	0.939728354	0.512950282	-1.339060771	-0.214217648	0
1132	Control	12	84	1	0.222074583	1.616953933	-0.052830693	-0.904424647	0.672011964	0.540931492	0.582386808	-0.220047003	-0.204942081	-0.36989307	0.154511263	-0.563614674	-0.518115348	-0.87560582	-0.697594016	0.432502987	-0.404171233	-0.416888841	0.693876563	1.569886208	0.949898338	-0.461701394	0.229976363	-0.836284326	-0.293139116	-0.865107359	1.462812045	-1.072436523	1.150844836	-0.218552753	0.175960297	-0.513846793	0.462027343	1.336279188	-1.165473072	-1.117891201	-1.123429919	0.161306203	-0.663085942	-0.308204933	-0.801402223	-0.070245834	1.407413078	-0.71385072	0
1134	Disease	5	30	0	0.295884712	0.264997295	0.477414753	1.701574169	0.366372787	0.299985618	-0.480321184	-0.220047003	-0.631890072	-0.36989307	1.606552007	0.422280327	0.586405345	-0.305956349	-0.697594016	-0.325408696	-1.334663169	1.745372229	-1.17145373	0.630707366	1.14710802	0.683554336	-0.582098373	-0.410405351	0.620293622	0.664561661	-0.167879441	1.632851832	-1.049342458	-1.457297912	-0.601311021	0.236885478	1.165299761	NA	NA	NA	NA	NA	NA	NA	NA	NA	NA	NA	1
1136	Control	6	43	1	NA	NA	NA	NA	NA	NA	NA	NA	NA	NA	NA	NA	NA	NA	NA	NA	NA	NA	NA	NA	NA	NA	NA	NA	NA	NA	NA	NA	NA	NA	NA	NA	NA	-0.549311298	-0.074543683	1.345877838	-1.123429919	0.255777621	-0.145561809	0.480548522	0.228621901	-0.234156586	-0.53399637	-0.939352372	0
1137	Control	6	43	1	NA	NA	NA	NA	NA	NA	NA	NA	NA	NA	NA	NA	NA	NA	NA	NA	NA	NA	NA	NA	NA	NA	NA	NA	NA	NA	NA	NA	NA	NA	NA	NA	NA	-1.788842578	1.317004567	-1.117891201	-0.433068227	-1.434229446	-1.411046775	1.148843952	-1.714671415	1.062859207	-0.497349316	-0.644951764	0
1138	Disease	7	46	0	-1.286009562	-0.406939802	0.325377429	1.551213479	0.088594537	1.130691987	-0.507363816	-0.220047003	0.624349271	-0.36989307	2.076484137	0.070089761	0.363896501	-1.449037535	-0.697594016	0.702307998	0.899013155	0.232646595	1.139143312	-0.685412955	0.227106309	-0.351303734	0.330315567	0.527502129	-1.092335013	1.687410383	0.182969118	0.093707165	0.447141233	-1.457297912	0.000187331	-0.123094256	1.757884999	1.34519012	-1.047282506	1.612144155	-0.040716934	-1.143946491	1.979858378	-0.493570934	-1.714671415	-0.115596343	0.901002999	-0.909261405	1
1139	Disease	5	30	0	-0.124119346	-1.114437687	-0.583363988	0.940941457	0.101263964	0.389604789	0.751346148	-0.220047003	-0.241311448	-0.36989307	2.855492016	0.093065553	-0.364979272	-0.784193892	-0.697594016	-1.592443765	-0.961589896	-1.125267113	-1.17145373	-0.685412955	-0.291860963	-0.819521855	-2.667423695	-0.229591655	1.203072964	1.194978505	-0.214357506	1.521359978	-1.155848394	-1.457297912	-1.660868759	-0.171223915	-0.603283809	NA	NA	NA	NA	NA	NA	NA	NA	NA	NA	NA	1
1144	Disease	6	40	0	-0.684178589	-0.737135762	1.836131021	-0.904424647	-1.441144036	1.106784419	0.130230081	-0.220047003	1.374888756	-0.36989307	-0.66186057	-0.936461494	-0.429927339	0.70106854	-0.697594016	-1.257543561	0.919740009	0.817773528	0.456225585	-0.685412955	-1.077596474	-0.883376136	NA	NA	NA	NA	NA	NA	NA	NA	NA	NA	NA	NA	NA	NA	NA	NA	NA	NA	NA	NA	NA	NA	1
1145	Disease	11	76	0	0.726525057	1.179731745	0.421904471	0.707648828	0.337668969	-0.019021526	-0.266404137	-0.220047003	0.108479386	2.875916249	0.024062026	0.418949534	0.522903843	-0.194038994	-0.697594016	0.107771092	0.648472864	0.18135056	0.733742363	-0.685412955	0.122706198	-0.619756328	0.041213357	0.896790178	1.562637998	0.999538855	0.613789274	0.718646751	1.374442912	0.117740547	1.253103046	-0.048834631	-0.174702271	-0.254426643	-0.799972223	-0.380531369	0.080577065	-0.106990567	-0.097614503	0.965228858	1.843467122	0.379918964	-0.00853354	1.507912463	1
1146	Disease	5	32	0	0.74675111	-0.87195665	1.314230764	-0.904424647	0.628046095	1.47575739	1.660726168	-0.220047003	1.016418182	2.520859341	2.221518567	0.54444568	0.347704391	0.836296991	-0.697594016	0.41275763	0.310008215	0.997244398	0.259508244	-0.685412955	0.145497033	0.082775641	-2.658706942	-0.099687408	1.981170103	0.93126295	-0.595071146	2.470790098	-0.902417927	-1.457297912	-1.847757253	-1.821929297	-1.007377309	NA	NA	NA	NA	NA	NA	NA	NA	NA	NA	NA	1
1148	Control	8	57	1	-1.081718234	-0.206896943	-0.336618587	-0.904424647	-1.241316477	-0.707115732	-0.109324877	-0.220047003	-0.421473248	-0.36989307	-1.014834443	-0.174660816	-1.588420409	-0.866453949	-0.697594016	0.153355358	-0.140531771	0.86086092	0.908898429	0.805150976	-0.182493488	0.90070466	0.748474743	-0.507882128	0.448080978	0.446932755	-0.211018862	1.10267019	0.460650658	1.397725196	1.051520011	1.01484743	1.260129461	0.163626069	0.356893429	-0.544507822	-1.123429919	0.209682278	-0.589682977	0.11680276	-1.714671415	-0.198494579	-1.206606153	-0.944511382	0
1149	Disease	5	36	0	1.095242237	0.174693661	-0.07122262	-0.904424647	1.028296217	-0.37242602	-0.339508711	-0.220047003	-0.205403725	-0.36989307	-0.093117431	0.334175228	-0.792648896	-1.449037535	-0.697594016	0.884457506	-0.129133063	1.959240304	0.80909686	1.047099594	1.069808141	0.751784314	0.660249952	0.133767638	-0.561841677	0.73565677	0.091467211	1.606568106	-0.37691978	0.540157192	-2.051559718	1.108817459	0.130270326	NA	NA	NA	NA	NA	NA	NA	NA	NA	NA	NA	1
1154	Survived	NA	84	1	-0.728017461	-1.802741131	-0.903779819	-0.904424647	0.092705069	1.606925817	0.285679973	-0.220047003	0.574323124	-0.36989307	0.562553624	0.874984042	-0.575279456	-0.136218543	-0.697594016	0.79700122	-0.436980938	-0.605106068	1.553711955	-0.685412955	-0.121174556	-0.050386422	0.24880414	-0.51447984	0.347178415	0.080012984	-0.034076253	1.072592417	-0.694872532	1.69527924	0.015058661	0.389170093	1.2070507	0.713880913	1.280601855	-1.117891201	0.328543549	1.063625417	-1.411046775	-0.58621259	1.595668136	-0.126029781	-1.062179924	-0.224466668	0
1155	Disease	3	22	0	0.775396857	-0.622661214	-0.289243902	0.763031403	-0.700447745	0.469688876	0.682970851	-0.220047003	0.993100314	-0.36989307	0.509125109	-0.981476174	-0.337223186	-0.517112319	-0.697594016	-0.925312734	-0.53797305	-0.548011832	-0.37396894	0.513671841	0.828724701	1.265634449	NA	NA	NA	NA	NA	NA	NA	NA	NA	NA	NA	NA	NA	NA	NA	NA	NA	NA	NA	NA	NA	NA	1
1156	Survived	NA	84	1	0.630630931	0.730952954	-0.167829418	0.115966063	0.420342505	0.362776119	0.949744985	-0.220047003	0.243175266	-0.36989307	-0.063905529	-0.620339444	0.927372051	1.21316728	1.271936518	0.595055859	0.0395766	-0.206294227	0.939281794	1.291290812	0.438239479	-0.379208876	-0.242553742	-1.148196068	-1.092335013	-0.865107359	-0.188924257	-1.072436523	-0.811273446	-0.206621052	-0.238952723	-1.182437427	-1.772835579	-2.49155623	-1.234263829	-1.117891201	2.270321363	-0.321837551	-1.411046775	1.711100461	0.934459097	1.504883683	-0.767253268	-1.019140517	0
1157	Survived	NA	84	1	0.073126816	-0.484758141	0.734248165	-0.904424647	-0.673266869	0.695104067	-1.245916947	-0.220047003	-0.888160662	-0.36989307	-0.404497427	0.525495062	-0.567910575	0.774745277	1.054197362	0.943037957	-0.05343775	1.909619278	0.114780005	0.922041512	-0.214687519	1.73110509	0.397365384	-0.682418427	-0.292444371	0.006945477	-1.551155048	0.123603657	0.91118744	0.365584746	0.462176076	-0.561568965	-0.565402557	0.323377427	-0.722964656	-0.159297135	1.682769487	-0.772256352	-0.037873972	0.487169569	0.068115605	0.711204329	-0.567768174	2.521889273	0
1158	Control	8	57	1	0.463960316	-1.228620057	-1.37045956	-0.904424647	0.436248596	1.08784646	-1.140749546	-0.220047003	0.79567709	0.901106945	0.270112172	-0.238043048	-0.162627126	-0.848326072	-0.697594016	-0.036677874	-1.81710408	-0.906431144	-0.476054021	-0.685412955	-0.589079274	-0.962122556	-1.393289824	-1.09493156	0.812829623	0.132446473	-3.075596947	-1.072436523	-2.25401388	-1.457297912	-1.093681261	-0.747252025	-1.367453551	0.694883383	-0.35138363	0.192474572	-1.123429919	0.397487891	0.060380892	-1.377035114	1.523275405	-2.062570825	0.32271949	-0.168627465	0
1159	Survived	NA	84	1	-1.164989964	2.521092693	-0.579743545	-0.904424647	-0.56758259	-1.061253021	-0.39476105	-0.220047003	0.699164459	-0.36989307	-0.582618238	-0.270810643	0.300754538	-0.174597697	-0.697594016	-0.11657306	1.149705825	1.02119184	0.865634116	-0.685412955	1.298298397	-1.008324006	0.95066115	-0.801839303	-0.256944044	-0.865107359	0.247722312	0.203450727	-0.447230653	0.466511499	-0.672312322	0.112753107	-0.621243822	-0.285163374	-0.387502249	-1.117891201	0.106270341	0.491772533	-0.329383184	0.756669707	-0.32360118	0.289348687	-0.557421395	-0.214053827	0
1160	Disease	7	47	0	-0.482323292	2.232878717	-0.025820556	-0.024066585	1.193326647	0.455261814	0.471012736	-0.220047003	0.763306892	-0.36989307	0.345200404	-0.620916628	1.812480541	-1.449037535	-0.697594016	0.515195866	-0.500298035	-1.855319645	0.668376997	-0.685412955	0.731087386	-0.318684391	0.449298046	-0.514943023	1.405320475	-0.865107359	0.202694984	0.678739873	-0.685774074	0.837972229	-0.294162669	1.395665567	1.074726654	0.60347547	2.192848346	1.007008556	-1.123429919	-0.099988364	-0.203838331	-0.719598446	1.313890222	-0.801841639	-0.29003659	2.395727891	1
1163	Disease	5	35	0	0.914726866	-0.332323923	0.303276192	-0.387422069	1.798167607	-0.588821506	-0.533038061	-0.220047003	-0.153828247	-0.36989307	1.207800797	0.925235651	-1.118429122	-0.199229587	-0.697594016	0.138304165	-0.471306464	0.934615229	-1.17145373	-0.685412955	0.083273012	-0.293536275	0.423495868	2.780888373	0.711144005	1.383556328	0.966952606	0.381141636	0.10108418	1.040626918	0.444682377	-0.130055981	-0.288141465	NA	NA	NA	NA	NA	NA	NA	NA	NA	NA	NA	1
1164	Survived	NA	84	1	0.367766735	-0.034064027	1.122000176	-0.482367442	0.055157145	1.064107834	0.743022003	-0.220047003	-0.419171546	-0.36989307	-0.876375076	0.892275012	-0.280281436	0.583908772	-0.697594016	-0.188587448	0.373409969	-0.236775161	-0.452792925	-0.685412955	1.043935938	0.543046383	-0.485905279	0.867297892	-1.092335013	-0.865107359	0.592037896	0.588803024	0.251972921	-0.584327335	-0.045851139	-1.821929297	0.583858998	0.208541979	-0.239015013	0.524036242	-1.123429919	0.077622754	1.231942485	-1.521877369	-1.714671415	-0.758055537	-0.404421793	-0.529232509	0
1168	Disease	6	38	0	0.528401706	-0.23494575	1.707749235	0.823705994	1.194710695	0.299426159	0.244694536	-0.220047003	1.062738648	3.965800369	0.005164969	-1.248114356	1.526291611	0.212149555	2.099282029	0.748659455	-0.453834171	-1.392114158	0.935215418	-0.685412955	0.618391211	-0.51612666	NA	NA	NA	NA	NA	NA	NA	NA	NA	NA	NA	NA	NA	NA	NA	NA	NA	NA	NA	NA	NA	NA	1
1174	Control	8	57	1	-0.480125379	2.715515692	-0.157246175	-0.020838345	0.322238596	-0.031021693	1.042917761	-0.220047003	0.018622074	-0.36989307	-0.127156193	0.806369225	-1.158956033	1.110081701	1.177179178	0.081062871	-0.330008461	-0.482443771	-1.17145373	0.333810762	0.522832843	0.511683189	0.281740263	0.645917791	-0.551342529	0.620075339	0.716920223	1.487297598	-0.119407942	0.626729898	-0.307803941	-0.562159783	0.948978178	-0.28088401	-0.895819268	-1.117891201	0.87292067	-0.463569049	-1.411046775	0.765126009	-0.488838106	0.329394119	-0.883802172	0.064200858	0
1175	Disease	7	46	0	-2.120726888	-0.473260823	-0.002626846	1.149629188	-0.530441175	-1.972580699	-2.016391189	-0.220047003	-1.680883277	-0.36989307	-1.088962005	-1.941346348	-0.691378921	-0.29694108	-0.697594016	-2.230446826	-0.381563001	-0.574718806	-1.17145373	-0.685412955	-2.820271782	-0.811954735	0.90077572	-0.189764036	0.937463265	-0.865107359	0.569830777	-1.072436523	0.049035115	0.055097269	-0.331810145	1.528485311	-0.300748815	0.964640197	0.314854806	0.559619632	-1.123429919	0.866275851	0.802146233	-0.727408943	0.202612399	-1.614301982	0.746436153	-0.162972107	1
1176	Survived	NA	84	1	-0.454024789	0.598222088	0.043509913	0.280432653	-1.195464271	0.69278763	-0.911982741	-0.220047003	-0.876373989	1.3643605	-0.496953114	0.442649787	-1.188144381	0.989475325	0.736810388	0.498244842	-0.8000232	-0.175413099	-1.17145373	-0.685412955	0.650150759	1.016632013	0.090155265	0.271374769	-1.092335013	1.216624967	-1.678624277	0.099328442	-0.03728641	-0.057519885	0.578386206	-1.821929297	-0.60427372	1.092609755	0.656043367	-1.117891201	0.649634141	-0.030896679	1.106187369	-0.519464857	0.948596266	0.248666153	1.032842375	0.056574899	0
1177	Disease	4	28	0	-0.362574486	0.773130247	0.70454151	1.139315567	0.095589197	0.741181461	0.186315683	-0.220047003	0.66776043	-0.36989307	0.028220723	1.537162702	-0.318327747	-1.059258882	-0.697594016	1.332843405	0.934875957	-0.014737203	0.509036981	0.615663254	-0.133175892	0.060113864	-2.995496976	-0.45100682	-1.092335013	1.448268535	-1.608453271	-1.072436523	-1.291562918	0.655026949	-1.505451937	-1.821929297	-1.349355205	NA	NA	NA	NA	NA	NA	NA	NA	NA	NA	NA	1
1180	Disease	3	21	0	NA	NA	NA	NA	NA	NA	NA	NA	NA	NA	NA	-0.989277278	-0.156445236	-1.449037535	-0.697594016	0.538159736	-1.313886054	0.481308712	-1.17145373	-0.685412955	0.650189429	1.285610805	NA	NA	NA	NA	NA	NA	NA	NA	NA	NA	NA	NA	NA	NA	NA	NA	NA	NA	NA	NA	NA	NA	1
1182	Survived	NA	84	1	0.903135343	-0.287179944	0.456330676	-0.904424647	0.323343526	1.404560192	0.658284658	-0.220047003	0.971862747	-0.36989307	1.354415491	-0.100064726	0.68890064	-0.472060211	-0.697594016	-0.332735306	0.874958715	0.439099664	0.323834072	-0.685412955	-1.674391735	-0.288787795	0.771190233	-0.817435963	0.88789439	-0.865107359	0.855568597	0.926326933	1.16363285	0.052971775	1.006852266	1.085801455	0.826723847	0.548805441	0.219585202	0.986766573	-1.123429919	1.197888468	-1.411046775	-0.668489334	-0.930994072	-2.419920012	-1.371746457	-0.93855525	0
1183	Control	4	29	1	NA	NA	NA	NA	NA	NA	NA	NA	NA	NA	NA	NA	NA	NA	NA	NA	NA	NA	NA	NA	NA	NA	0.684664088	3.119018781	-1.092335013	0.541938595	0.489183115	-1.072436523	0.274813133	-0.308324072	0.794143193	-0.537661669	-0.879802262	NA	NA	NA	NA	NA	NA	NA	NA	NA	NA	NA	0
1184	Survived	NA	84	1	0.044693024	1.434497945	-1.352571794	-0.904424647	0.578861037	0.933919626	0.322422328	-0.220047003	-1.680883277	-0.36989307	1.174085604	0.310487644	-0.569169799	-0.957725322	-0.697594016	-1.145878492	0.681251743	-0.360825214	0.435533482	-0.685412955	0.458403332	-1.22237852	0.465293403	-0.170480528	0.212850153	-0.143701083	0.679675532	1.761809731	0.092792491	-0.384965387	-0.869392797	1.86113006	0.138377642	0.600993037	-0.075738166	0.550811877	-0.161154651	-0.15865057	-0.104829361	-0.199014087	1.072144593	-0.10038374	-0.695734631	-0.291508822	0
1185	Control	4	29	1	NA	NA	NA	NA	NA	NA	NA	NA	NA	NA	NA	NA	NA	NA	NA	NA	NA	NA	NA	NA	NA	NA	-0.205458959	-0.704142624	-0.138624649	-0.865107359	0.487600519	-0.306939542	-1.393290991	-1.457297912	-0.695631134	1.212503546	-0.58938132	NA	NA	NA	NA	NA	NA	NA	NA	NA	NA	NA	0
1186	Disease	4	26	0	-0.906906405	1.606926236	0.307707858	1.240732009	-0.675003745	-0.431472085	-1.59661759	-0.220047003	-1.680883277	-0.36989307	-0.869979443	0.120226876	-1.727352206	-0.00646588	2.05379433	0.718821463	-0.438920802	0.557656904	-1.17145373	2.553113654	-0.665777428	3.686585271	NA	NA	NA	NA	NA	NA	NA	NA	NA	NA	NA	NA	NA	NA	NA	NA	NA	NA	NA	NA	NA	NA	1
1187	Disease	4	27	0	-0.484490753	-1.077563004	0.880511891	0.632797619	-2.110249337	1.764848153	0.710235206	-0.220047003	-1.680883277	-0.36989307	1.44696264	1.276434779	-0.598865016	1.33786788	-0.178826809	-0.743296945	-0.439017445	0.265614409	-0.508613299	0.311222834	0.39382827	-0.18502713	NA	NA	NA	NA	NA	NA	NA	NA	NA	NA	NA	NA	NA	NA	NA	NA	NA	NA	NA	NA	NA	NA	1
1188	Disease	5	36	0	-0.010329045	0.502463661	-0.355720265	-0.904424647	-0.675714638	-0.41714411	-0.675301326	-0.220047003	-1.680883277	-0.36989307	-0.72417521	-0.618668962	0.885657712	-0.16565644	-0.06733305	-0.789340166	-3.019055441	-2.124442526	-0.198463855	-0.685412955	2.327654523	0.419698777	1.09554653	-0.473681534	-0.425638622	1.670107476	-0.638547612	0.151441793	-0.040860418	1.481860202	0.272132125	-0.222218875	0.932830194	NA	NA	NA	NA	NA	NA	NA	NA	NA	NA	NA	1
1189	Control	4	29	1	NA	NA	NA	NA	NA	NA	NA	NA	NA	NA	NA	NA	NA	NA	NA	NA	NA	NA	NA	NA	NA	NA	0.688869781	0.440598981	0.213790401	-0.865107359	0.883026018	0.08745644	0.095581438	0.647178956	-0.435847383	0.094932701	-0.920854279	NA	NA	NA	NA	NA	NA	NA	NA	NA	NA	NA	0
1190	Control	8	57	1	-1.287717156	2.099442673	-1.049720471	1.038011526	-0.21357207	-1.972580699	1.145561903	-0.220047003	1.050990051	-0.36989307	-0.041064046	-0.074226357	-0.599491631	0.588844182	-0.15254248	-0.627576513	-1.222177304	1.733807889	2.598858605	1.675160586	0.260775354	0.057750433	0.510850489	-1.18754887	-1.092335013	-0.865107359	-0.020103737	0.143610431	0.369335281	1.007913766	1.021139899	0.144737228	-0.5383144	0.438005761	0.03723621	1.330695426	0.257404835	-0.533669869	-1.411046775	-0.305585968	-0.052011777	0.108537861	0.492666656	-0.859512205	0
1191	Control	12	84	1	0.790789523	-1.086474821	0.940125202	-0.904424647	-0.003586471	-0.102571319	0.29000677	-0.220047003	-0.028289957	-0.36989307	0.013783514	-0.731707758	1.056600657	-0.825737538	1.001895486	-0.639813281	0.757382669	1.096627472	-1.17145373	0.40439862	2.140360673	-1.086566766	-0.782556014	-0.368239937	1.696937041	0.90931459	-0.131846268	1.750972849	0.672930732	0.745342937	0.529637053	0.0226074	-0.362069006	0.35469735	-1.288080077	-1.117891201	-1.123429919	-0.313199683	-0.272062025	0.515317389	-1.714671415	0.263042015	0.370598021	-0.721624584	0
1192	Disease	8	51	0	-1.683443038	0.140438971	-1.850834003	1.866298664	0.342584824	1.252267327	1.386594484	-0.220047003	0.8533486	0.84771443	-0.211720872	-1.320085347	0.366435514	-1.449037535	-0.697594016	0.71451065	0.926831939	-0.399284639	-1.17145373	-0.685412955	-1.392659742	-1.18297666	0.521564967	0.856400476	0.04609482	-0.865107359	1.404923339	-1.072436523	0.55006636	-0.744827662	-0.964590327	-0.546703697	0.205477454	0.234003815	1.924875241	-0.249686543	-0.540868063	1.261126256	-0.417651296	-0.950738662	-1.006231281	-1.587335724	-1.25606643	1.049841883	1
1193	Control	4	29	1	NA	NA	NA	NA	NA	NA	NA	NA	NA	NA	NA	NA	NA	NA	NA	NA	NA	NA	NA	NA	NA	NA	-0.066586979	-0.233477712	0.47978264	-0.073815898	-0.2647219	1.653308647	-0.066877835	0.952399463	-0.606962452	2.142022376	-0.383507102	NA	NA	NA	NA	NA	NA	NA	NA	NA	NA	NA	0
1194	Disease	5	31	0	-1.8656001	-0.199581954	-1.013233615	1.815473376	-0.698130286	0.778299727	-0.524901196	-0.220047003	1.380675277	-0.36989307	0.845698952	-1.067072378	-0.68838591	1.948459517	-0.697594016	0.30955322	0.711073578	-0.056824562	-1.17145373	1.465882095	-0.274268954	1.958346043	-0.094488297	0.5126761	2.206891526	2.879849192	0.372952322	1.620623929	-0.069935108	-1.457297912	-1.891863181	0.094761507	-0.504694073	NA	NA	NA	NA	NA	NA	NA	NA	NA	NA	NA	1
1195	Disease	5	35	0	-1.109779357	-0.23170883	-1.850834003	0.159075582	0.163773754	0.826222866	1.188333101	-0.220047003	1.162012074	-0.36989307	-0.514288866	-1.388322954	0.241890991	-0.039438045	-0.697594016	-1.252200073	1.489465584	0.23221241	-1.17145373	0.973671389	-1.130428309	-1.121979463	0.218356068	0.887016244	-1.092335013	-0.865107359	1.82369825	-1.072436523	-0.08849258	-1.457297912	0.033598833	0.01331103	0.841093052	NA	NA	NA	NA	NA	NA	NA	NA	NA	NA	NA	1
1196	Survived	NA	84	1	0.611913249	-0.838618895	-1.850834003	-0.458931754	0.499657175	1.716935553	0.136113321	-0.220047003	0.408162568	-0.36989307	0.649795495	0.772969986	-0.60070084	0.023460525	-0.697594016	0.498464194	0.529234687	-0.544114578	0.597079379	-0.685412955	-1.198335299	-0.776771501	0.474644362	-0.772290654	-0.276850924	0.429790395	0.97464176	-1.072436523	0.423337045	0.578647021	0.754497419	0.153356739	-0.133405783	1.424953828	0.829835081	0.782375987	0.709401717	0.839764372	1.131547313	-1.340359639	1.257381389	-0.827273714	1.443738346	1.839678416	0
1198	Disease	8	55	0	-0.178146713	-0.844324247	-1.094522001	0.846327138	0.225686864	0.983318716	-0.338484579	-0.220047003	0.110684074	-0.36989307	1.61837668	-1.423177948	-0.582162869	-0.85929402	-0.697594016	0.979989976	0.220743586	-0.983494913	0.329677722	-0.685412955	-1.628388081	-0.693436107	0.886180425	-0.52552966	-0.449427091	-0.389613392	1.420658796	-1.072436523	0.027459351	0.56312554	0.50176955	0.477329434	-0.782162124	-0.088486554	-0.856153496	0.201419357	-0.445438506	1.459583262	0.181069271	-1.172295474	0.143556644	-1.473746758	-2.332186548	-0.903270003	1
1199	Survived	NA	84	1	1.650741137	-1.446965485	0.842668856	-0.102991169	0.750115679	0.292435998	1.263030668	-0.220047003	1.738779246	-0.36989307	1.899448767	1.085660909	-0.462211391	1.456953248	-0.180102176	0.745954252	-1.174518894	-0.024475543	1.355563254	0.957533201	0.427216865	0.672624831	0.182655407	0.805749459	-0.126353491	0.569998534	0.728962512	-1.072436523	1.861863536	-0.005146717	1.920356269	-0.150979434	-0.215307599	0.337602495	-1.05263034	-0.19524704	0.345477769	-3.629057675	0.401494246	-0.89217359	-0.422057516	-0.66486326	0.670949756	-1.326820828	0
1203	Disease	7	46	0	-0.625799197	-0.372916389	0.733744428	-0.904424647	1.795076189	-0.213811225	-0.418765204	-0.220047003	-0.625784786	-0.36989307	-0.902580149	-0.749938565	2.416146653	0.343019315	-0.697594016	-0.746235125	0.661249085	-1.524855127	-1.17145373	1.613866066	-2.820271782	0.58912955	0.579118851	-0.505797281	0.617082946	-0.132457177	-0.12512896	0.185649383	-1.229937262	-0.277179163	0.536372183	0.342251801	0.293946814	-0.678516946	0.767113343	0.89556817	-0.160602329	1.971018862	-1.411046775	-1.202929731	-0.214688308	-0.506877113	-2.332186548	-0.735467945	1
1204	Disease	11	72	0	-0.327194658	-0.904846903	0.26234915	-0.904424647	-1.826041007	-1.074131023	-1.651464541	-0.220047003	-0.368772099	-0.36989307	-0.494986628	0.564284958	0.824318618	1.943774224	1.698480581	0.03533218	0.289949888	0.692011254	0.150532155	1.06623882	0.513237218	-0.121963202	0.114700745	-1.119351791	-1.092335013	-0.865107359	-1.435526909	-1.072436523	-0.396641832	-1.457297912	0.406796266	-0.847436132	-1.10837695	-0.34234562	-0.084828006	0.041849676	0.946864045	0.005898586	-0.105056409	1.19329392	-0.709242901	1.714114168	-0.111582157	2.412373497	1
1206	Disease	6	43	0	-1.95168506	1.738599365	0.535243992	1.117416946	-1.095309411	-0.211205711	-1.373912109	-0.220047003	-1.680883277	1.263954099	-0.759783411	-0.543609174	1.664720248	0.541579844	1.802069089	0.412219402	-1.432445971	-0.649877035	0.374777062	0.537559854	0.987454037	-0.104193607	NA	NA	NA	NA	NA	NA	NA	NA	NA	NA	NA	NA	NA	NA	NA	NA	NA	NA	NA	NA	NA	NA	1
1207	Control	4	29	1	NA	NA	NA	NA	NA	NA	NA	NA	NA	NA	NA	NA	NA	NA	NA	NA	NA	NA	NA	NA	NA	NA	-0.367302003	-1.067082586	0.538971349	-0.865107359	-0.604919406	0.28511336	-0.012960221	-0.025431496	0.069214704	1.27580562	-0.765387304	NA	NA	NA	NA	NA	NA	NA	NA	NA	NA	NA	0
1208	Survived	NA	84	1	0.802788062	0.113525852	0.502434883	-0.904424647	0.648591798	0.18234082	0.558288726	-0.220047003	-0.62654956	-0.36989307	-0.054130903	0.672715115	0.96858487	0.108051387	1.305063866	0.152887223	0.27850372	0.890384606	-0.418045606	0.6464524	-0.157458216	0.034501387	0.357209411	-1.233509183	-1.092335013	1.178450016	-0.331215498	0.125309529	1.271655324	1.344246065	0.861576829	-0.773648653	1.108199383	0.947774163	-0.386136911	0.624563878	1.204270165	-0.685330621	-1.411046775	0.194651181	0.60927095	0.663733504	0.160760192	-0.307971338	0
1210	Disease	4	24	0	0.614665288	-0.224919929	-1.361591189	0.077744957	-0.797870029	-0.687075634	-0.522044933	-0.220047003	-0.910820066	-0.36989307	0.902513016	NA	NA	NA	NA	NA	NA	NA	NA	NA	NA	NA	NA	NA	NA	NA	NA	NA	NA	NA	NA	NA	NA	NA	NA	NA	NA	NA	NA	NA	NA	NA	NA	NA	1
1212	Control	6	43	1	NA	NA	NA	NA	NA	NA	NA	NA	NA	NA	NA	NA	NA	NA	NA	NA	NA	NA	NA	NA	NA	NA	NA	NA	NA	NA	NA	NA	NA	NA	NA	NA	NA	0.67341343	0.46423727	-0.085377479	-0.515285939	0.353286092	-1.411046775	-1.057197534	1.138694175	-0.713822515	-0.776349718	-0.610345529	0
1213	Control	12	84	1	-0.820893504	-0.39604969	0.099675797	-0.904424647	-0.134953788	-0.775867121	-0.358238116	-0.220047003	-0.274473653	-0.36989307	0.130604505	1.128081261	0.411479678	-0.335959061	1.014712566	-1.01258575	1.521761087	0.528344727	0.749167445	1.760639541	1.038236405	2.320174786	0.847168047	-0.675284811	-1.092335013	-0.865107359	0.48662278	-1.072436523	-0.400922136	0.252615515	0.226532832	0.981946562	-1.248289044	-0.143379742	3.325379265	1.165248809	-1.123429919	-0.451771514	-0.422130991	-0.041670343	-1.009425976	0.091378024	0.718442794	-0.242696004	0
1215	Disease	5	34	0	-2.27941283	0.165274065	-0.698073276	0.774490042	-0.307910322	-1.972580699	-0.481572775	-0.220047003	0.06368483	-0.36989307	-1.15314645	-1.076754275	-0.98621937	-0.499035569	-0.697594016	-0.365006327	1.20576298	-0.143844235	0.142238975	-0.685412955	0.437156601	1.346153817	-0.303320218	0.565846869	-0.257108071	-0.865107359	0.316056318	-1.072436523	0.294746741	0.882814327	0.052801053	-0.876520564	-0.701646487	NA	NA	NA	NA	NA	NA	NA	NA	NA	NA	NA	1
1217	Disease	4	28	0	1.990018017	-1.367039578	-1.850834003	-0.904424647	0.776222746	-1.300191517	1.686870746	5.964222647	2.874122079	3.964442597	-0.98711315	-0.18888422	-0.612672755	-0.812023297	-0.697594016	1.521288593	-0.563223223	0.902076078	-0.5489425	-0.685412955	0.388977199	-0.7007378	NA	NA	NA	NA	NA	NA	NA	NA	NA	NA	NA	NA	NA	NA	NA	NA	NA	NA	NA	NA	NA	NA	1
1218	Survived	NA	84	1	-1.761467635	-0.99678428	0.168027032	-0.904424647	-1.472107851	-0.639570248	-0.724160047	-0.220047003	1.915001819	-0.36989307	-1.25194066	-0.065921597	0.328002217	-0.961820197	-0.697594016	0.281639295	-0.384478721	0.902805705	-1.17145373	-0.685412955	1.276200056	0.143250957	-0.000310549	0.437532847	-1.092335013	0.438160927	0.241256546	0.413815711	0.117062366	-1.457297912	-0.510463926	-1.821929297	-0.048499876	0.849717105	-0.502887465	-0.055087842	-1.123429919	0.264823316	0.741650049	-0.764072337	-0.105187283	-1.297085897	1.792635738	1.674603253	0
1222	Control	4	29	1	NA	NA	NA	NA	NA	NA	NA	NA	NA	NA	NA	NA	NA	NA	NA	NA	NA	NA	NA	NA	NA	NA	0.23125279	0.472254735	-0.423469288	-0.361431503	-0.068404232	-0.3119932	-0.521558602	0.346265069	-0.063386271	-0.589565839	-1.142079345	NA	NA	NA	NA	NA	NA	NA	NA	NA	NA	NA	0
1223	Disease	5	35	0	0.009079524	-0.841357919	0.818623523	2.352030836	-0.368885492	-0.058401308	2.837163686	-0.220047003	-0.981164911	-0.36989307	0.08345606	-0.38428097	-0.096566113	0.421757186	1.320289174	-0.154948326	0.325564495	-1.476536004	-1.17145373	0.826878206	0.252821918	0.055270407	-0.877737799	1.074334789	-1.092335013	-0.865107359	0.30965302	1.494675958	-0.173545189	-0.347487369	-0.715956688	0.506612112	-1.144574597	NA	NA	NA	NA	NA	NA	NA	NA	NA	NA	NA	1
1225	Survived	NA	84	1	2.025611671	-1.242185081	0.753826336	-0.904424647	-0.10098988	0.819562565	-1.131087953	-0.220047003	-0.002192217	-0.36989307	-1.171998802	0.653888705	-0.440043062	0.711634226	-0.697594016	0.142042027	0.755721388	-1.138839279	0.694049853	-0.685412955	-0.692117912	0.953360372	0.065577216	-0.266797462	0.925107818	-0.865107359	-0.270211878	-1.072436523	-0.073642544	-1.457297912	0.003364505	-0.499122459	-1.366442724	0.020178975	0.512249192	0.473524125	-1.123429919	-0.419567776	-0.00562545	0.18271801	0.68905684	0.434364984	0.316344593	-0.176770047	0
1229	Disease	3	22	0	-0.52696519	-0.747360705	0.124921933	1.628343341	1.556821014	0.18489414	2.176373384	-0.220047003	-1.680883277	-0.36989307	0.208615522	-0.324824012	1.895169617	1.590644386	3.312824347	-1.685653566	-0.083596175	-0.658218312	-1.17145373	-0.685412955	-0.481860027	-0.731180392	NA	NA	NA	NA	NA	NA	NA	NA	NA	NA	NA	NA	NA	NA	NA	NA	NA	NA	NA	NA	NA	NA	1
1231	Survived	NA	84	1	NA	NA	NA	NA	NA	NA	NA	NA	NA	NA	NA	0.630165345	1.246179128	-0.180345794	-0.697594016	0.669108042	1.26496756	-0.207087274	1.25114736	-0.685412955	0.042930681	0.811568365	0.59237755	-0.053030048	-1.092335013	-0.865107359	0.239095602	0.867759005	0.048209885	-0.406462966	0.610695751	1.189659639	-0.913404942	NA	NA	NA	NA	NA	NA	NA	NA	NA	NA	NA	0
1232	Control	12	84	1	-0.576478994	1.328349579	-1.850834003	1.337378319	0.360726792	-0.221090108	-0.268039932	-0.220047003	-0.365775976	-0.36989307	-0.930392501	-0.704566031	-2.198587822	-0.498765721	-0.697594016	-3.749747772	-0.540779101	-0.961375013	-1.17145373	-0.685412955	-1.853748113	-1.388897411	0.329512258	0.156310135	-0.243246713	-0.865107359	-1.088321221	0.694942864	-1.172339004	-1.457297912	-0.004751535	0.958795041	-0.385166088	-0.178805736	-0.868895436	-1.117891201	-1.123429919	-3.256194006	-1.411046775	-3.022589677	-0.676831359	-2.013631101	-0.796076232	-1.068882158	0
1234	Survived	NA	84	1	0.927913199	-0.007597498	-0.13021233	-0.188352356	0.236958602	-1.972580699	-0.192510716	-0.220047003	-0.061035298	-0.36989307	-0.059611153	-0.500807992	0.345977363	1.687386327	1.057834951	1.48239589	-3.019055441	0.135697995	0.043307728	-0.685412955	0.894815901	0.126084722	0.915371529	0.971796749	0.230304964	1.639305541	0.005343942	0.40480221	0.277195067	1.33036716	0.490622605	-0.218198009	1.599056475	-0.629675274	-0.773780486	0.241993195	2.196439008	-0.98050943	-1.411046775	1.008707368	1.241458222	1.072863691	-0.796377811	-0.106750537	0
1238	Disease	4	28	0	NA	NA	NA	NA	NA	NA	NA	NA	NA	NA	NA	-0.551397478	0.240316695	-1.449037535	-0.697594016	-1.421401585	0.363943951	2.880667016	-0.501079774	-0.685412955	0.696679553	-0.55368933	NA	NA	NA	NA	NA	NA	NA	NA	NA	NA	NA	NA	NA	NA	NA	NA	NA	NA	NA	NA	NA	NA	1
1239	Disease	3	22	0	-0.610653778	-0.660688853	0.296153073	1.589194411	-1.328512496	0.887513241	0.25599374	-0.220047003	-0.464255995	-0.36989307	-1.161116047	-3.765734444	-0.368853346	2.375489865	1.061105682	-3.664468591	-0.008132102	-0.403620801	-0.559334067	1.004590701	0.295460522	3.938573626	NA	NA	NA	NA	NA	NA	NA	NA	NA	NA	NA	NA	NA	NA	NA	NA	NA	NA	NA	NA	NA	NA	1
1245	Disease	4	25	0	-1.731883475	1.310510178	0.405316415	1.835072727	-2.16653549	-0.807913833	-1.282486791	3.043837243	-1.680883277	-0.36989307	-1.394795784	-0.894226407	1.768370915	1.274663929	0.873268755	-0.733128808	0.667957255	-2.725628536	-1.17145373	-0.685412955	-0.290341361	-0.259988466	NA	NA	NA	NA	NA	NA	NA	NA	NA	NA	NA	NA	NA	NA	NA	NA	NA	NA	NA	NA	NA	NA	1
